# Supplementary material for: People Like Logical Truth: Testing the Intuitive Detection of Logical Value in Basic Propositions
Source: PLoS One. 2016 Dec 30;11(12):e0169166. doi: 10.1371/journal.pone.0169166 (PMC5201307; doi:10.1371/journal.pone.0169166)
Supplement: S1 File — The excel file contains the full results table of the Bayesian mixed meta-analysis of the liking rating task. (XLSX) [file pone.0169166.s001.xlsx]

## Sheet: Results_BayesianMixedAnalysis
	Suppositional Interpretation
			Random Effects
	Fixed Effects	Random Slopes	Participants	Participants and Items	Participants and Experiments	Participants, Items and Experiments	best
	none	Intercept only	0	-14.6305	-1.12474	-16.6058	Participants
	Suppositional	Intercept only	274.616	261.738	273.787	259.874	Participants
	Matching	Intercept only	59.6666	45.4577	58.6115	43.5017	Participants
	Suppositional + Matching	Intercept only	288.58	275.866	287.767	274.006	Participants
	Suppositional*Matching	Intercept only	321.986	307.834	319.003	305.486	Participants
	none	Suppositional	305.461	300.438	353.839	323.051	Participants_experiment
	Suppositional	Suppositional	353.751	325.723	353.86	323.069	Participants_experiment
	Matching	Suppositional	318.331	308.291	359.009	328.414	Participants_experiment
	Suppositional + Matching	Suppositional	361.737	332.709	358.991	328.389	Participants
	Suppositional*Matching	Suppositional	399.055	368.096	392.52	362.425	Participants
	none	Matching	129.16	117.682	161.995	130.137	Participants_experiment
	Suppositional	Matching	349.627	323.808	349.356	320.121	Participants
	Matching	Matching	146.595	124.33	161.436	129.578	Participants_experiment
	Suppositional + Matching	Matching	352.131	324.312	348.446	319.217	Participants
	Suppositional*Matching	Matching	389.07	359.546	381.588	353.031	Participants
	none	Suppositional + Matching	340.878	327.454	389.855	345.25	Participants_experiment
	Suppositional	Suppositional + Matching	393.172	352.219	389.807	345.194	Participants
	Matching	Suppositional + Matching	349.492	328.438	389.071	344.476	Participants_experiment
	Suppositional + Matching	Suppositional + Matching	394.31	351.424	388.998	344.396	Participants
	Suppositional*Matching	Suppositional + Matching	434.362	389.577	424.489	380.888	Participants
	none	Suppositional*Matching	345.388	333.662	415.208	360.734	Participants_experiment
	Suppositional	Suppositional*Matching	397.752	358.134	415.128	360.654	Participants_experiment
	Matching	Suppositional*Matching	354.891	335.29	414.513	360.048	Participants_experiment
	Suppositional + Matching	Suppositional*Matching	399.869	358.008	414.422	359.957	Participants_experiment
	Suppositional*Matching	Suppositional*Matching	425.527	369.551	413.563	359.128	Participants
	Conjunctive Interpretation
			Random Effects
	Fixed Effects	Random Slopes	Participants	Participants and Items	Participants and Experiments	Participants, Items and Experiments	best
	none	Intercept only	0	-14.6305	-1.12474	-16.6058	Participants
	Conjunctive	Intercept only	245.092	232.021	244.228	230.141	Participants
	Matching	Intercept only	59.6666	45.4577	58.6115	43.5017	Participants
	Conjunctive + Matching	Intercept only	257.705	244.778	256.858	242.904	Participants
	Conjunctive*Matching	Intercept only	293.276	278.905	290.303	276.556	Participants
	none	Conjunctive	279.407	272.096	309.543	282.493	Participants_experiment
	Conjunctive	Conjunctive	307.164	283.823	309.378	282.326	Participants_experiment
	Matching	Conjunctive	289.438	277.98	313.487	286.56	Participants_experiment
	Conjunctive + Matching	Conjunctive	314.305	289.27	313.31	286.378	Participants
	Conjunctive*Matching	Conjunctive	352.754	325.304	347.641	321.001	Participants
	none	Matching	129.16	117.682	161.995	130.137	Participants_experiment
	Conjunctive	Matching	317.005	291.193	317.264	287.577	Participants_experiment
	Matching	Matching	146.595	124.33	161.436	129.578	Participants_experiment
	Conjunctive + Matching	Matching	319.068	291.381	316.34	286.66	Participants
	Conjunctive*Matching	Matching	356.344	326.504	349.443	320.358	Participants
	none	Conjunctive + Matching	320.837	301.616	348.039	307.49	Participants_experiment
	Conjunctive	Conjunctive + Matching	349.058	313.003	347.886	307.333	Participants
	Matching	Conjunctive + Matching	326.487	301.463	347.191	306.657	Participants_experiment
	Conjunctive + Matching	Conjunctive + Matching	350.396	312.012	347.08	306.537	Participants
	Conjunctive*Matching	Conjunctive + Matching	390.192	349.432	382.252	342.441	Participants
	none	Conjunctive*Matching	334.955	316.333	379.528	330.678	Participants_experiment
	Conjunctive	Conjunctive*Matching	363.355	327.839	379.368	330.518	Participants_experiment
	Matching	Conjunctive*Matching	319.643	346.805	319.643	378.86	Participants_Items_experiment
	Conjunctive + Matching	Conjunctive*Matching	329.627	369.182	329.627	378.744	Participants_Items_experiment
	Conjunctive*Matching	Conjunctive*Matching	337.309	387.299	337.309	378.254	Participants_Items
	Material Implication (MI) Interpretation
			Random Effects
	Fixed Effects	Random Slopes	Participants	Participants and Items	Participants and Experiments	Participants, Items and Experiments	best
	none	Intercept only	0	-14.6305	-1.12474	-16.6058	Participants
	MI	Intercept only	97.6761	83.5934	96.6616	81.6571	Participants
	Matching	Intercept only	59.6666	45.4577	58.6115	43.5017	Participants
	MI + Matching	Intercept only	149.467	135.79	148.507	133.871	Participants
	MI*Matching	Intercept only	168.35	154.197	166.566	152.097	Participants
	none	MI	89.9258	76.4493	106.953	79.1697	Participants_experiment
	MI	MI	110.641	83.0226	106.596	78.8158	Participants
	Matching	MI	147.193	132.698	162.223	135.036	Participants_experiment
	MI + Matching	MI	165.131	138.565	161.847	134.664	Participants
	MI*Matching	MI	184.803	157.602	180.223	153.312	Participants
	none	Matching	129.16	117.682	161.995	130.137	Participants_experiment
	MI	Matching	214.897	199.458	240.109	209.223	Participants_experiment
	Matching	Matching	146.595	124.33	161.436	129.578	Participants_experiment
	MI + Matching	Matching	230.314	206.017	239.527	208.639	Participants_experiment
	MI*Matching	Matching	242.775	216.788	248.086	217.415	Participants_experiment
	none	MI + Matching	214.795	202.88	262.111	219.479	Participants_experiment
	MI	MI + Matching	230.607	206.995	261.692	219.066	Participants_experiment
	Matching	MI + Matching	231.911	209.819	261.565	218.934	Participants_experiment
	MI + Matching	MI + Matching	246.865	213.911	261.146	218.522	Participants_experiment
	MI*Matching	MI + Matching	258.221	222.203	266.338	223.925	Participants_experiment
	none	MI*Matching	206.191	187.751	254.307	199.767	Participants_experiment
	MI	MI*Matching	224.697	194.329	253.954	199.42	Participants_experiment
	Matching	MI*Matching	410.306	221.749	191.714	253.697	Participants
	MI + Matching	MI*Matching	410.099	238.653	197.549	253.343	Participants
	MI*Matching	MI*Matching	409.329	248.722	201.299	252.773	Participants
