# Supplementary material for: People Like Logical Truth: Testing the Intuitive Detection of Logical Value in Basic Propositions
Source: PLoS One. 2016 Dec 30;11(12):e0169166. doi: 10.1371/journal.pone.0169166 (PMC5201307; doi:10.1371/journal.pone.0169166)
Supplement: S2 File — The excel file contains the results table of the Bayesian mixed analysis of the liking rating task in Experiment 2. The overall best model was the same as that used in the meta-analysis: fixed effects of the suppositional * matching and participants random slopes for both main effects of the suppositional and matching. (XLSX) [file pone.0169166.s002.xlsx]

## Sheet: Results_BayesianMixedAnalysis
	Suppositional Interpretation
			Random Effects
	Fixed Effects	Random Slopes	Participants	Participants and Items	best
	none	Intercept only	0	-14.6305	Participants
	Suppositional	Intercept only	274.616	261.738	Participants
	Matching	Intercept only	59.6666	45.4577	Participants
	Suppositional + Matching	Intercept only	288.58	275.866	Participants
	Suppositional*Matching	Intercept only	321.986	307.834	Participants
	none	Suppositional	305.461	300.438	Participants
	Suppositional	Suppositional	353.751	325.723	Participants
	Matching	Suppositional	318.331	308.291	Participants
	Suppositional + Matching	Suppositional	361.737	332.709	Participants
	Suppositional*Matching	Suppositional	399.055	368.096	Participants
	none	Matching	129.16	117.682	Participants
	Suppositional	Matching	349.627	323.808	Participants
	Matching	Matching	146.595	124.33	Participants
	Suppositional + Matching	Matching	352.131	324.312	Participants
	Suppositional*Matching	Matching	389.07	359.546	Participants
	none	Suppositional + Matching	340.878	327.454	Participants
	Suppositional	Suppositional + Matching	393.172	352.219	Participants
	Matching	Suppositional + Matching	349.492	328.438	Participants
	Suppositional + Matching	Suppositional + Matching	394.31	351.424	Participants
	Suppositional*Matching	Suppositional + Matching	434.362	389.577	Participants
	none	Suppositional*Matching	345.388	333.662	Participants
	Suppositional	Suppositional*Matching	397.752	358.134	Participants
	Matching	Suppositional*Matching	354.891	335.29	Participants
	Suppositional + Matching	Suppositional*Matching	399.869	358.008	Participants
	Suppositional*Matching	Suppositional*Matching	425.527	369.551	Participants
	Conjunctive Interpretation
			Random Effects
	Fixed Effects	Random Slopes	Participants	Participants and Items	best
	none	Intercept only	0	-14.6305	Participants
	Conjunctive	Intercept only	245.092	232.021	Participants
	Matching	Intercept only	59.6666	45.4577	Participants
	Conjunctive + Matching	Intercept only	257.705	244.778	Participants
	Conjunctive*Matching	Intercept only	293.276	278.905	Participants
	none	Conjunctive	279.407	272.096	Participants
	Conjunctive	Conjunctive	307.164	283.823	Participants
	Matching	Conjunctive	289.438	277.98	Participants
	Conjunctive + Matching	Conjunctive	314.305	289.27	Participants
	Conjunctive*Matching	Conjunctive	352.754	325.304	Participants
	none	Matching	129.16	117.682	Participants
	Conjunctive	Matching	317.005	291.193	Participants
	Matching	Matching	146.595	124.33	Participants
	Conjunctive + Matching	Matching	319.068	291.381	Participants
	Conjunctive*Matching	Matching	356.344	326.504	Participants
	none	Conjunctive + Matching	320.837	301.616	Participants
	Conjunctive	Conjunctive + Matching	349.058	313.003	Participants
	Matching	Conjunctive + Matching	326.487	301.463	Participants
	Conjunctive + Matching	Conjunctive + Matching	350.396	312.012	Participants
	Conjunctive*Matching	Conjunctive + Matching	390.192	349.432	Participants
	none	Conjunctive*Matching	334.955	316.333	Participants
	Conjunctive	Conjunctive*Matching	363.355	327.839	Participants
	Matching	Conjunctive*Matching	346.805	319.643	Participants
	Conjunctive + Matching	Conjunctive*Matching	369.182	329.627	Participants
	Conjunctive*Matching	Conjunctive*Matching	387.299	337.309	Participants
	Material Implication (MI) Interpretation
			Random Effects
	Fixed Effects	Random Slopes	Participants	Participants and Items	best
	none	Intercept only	0	-14.6305	Participants
	MI	Intercept only	97.6761	83.5934	Participants
	Matching	Intercept only	59.6666	45.4577	Participants
	MI + Matching	Intercept only	149.467	135.79	Participants
	MI*Matching	Intercept only	168.35	154.197	Participants
	none	MI	89.9258	76.4493	Participants
	MI	MI	110.641	83.0226	Participants
	Matching	MI	147.193	132.698	Participants
	MI + Matching	MI	165.131	138.565	Participants
	MI*Matching	MI	184.803	157.602	Participants
	none	Matching	129.16	117.682	Participants
	MI	Matching	214.897	199.458	Participants
	Matching	Matching	146.595	124.33	Participants
	MI + Matching	Matching	230.314	206.017	Participants
	MI*Matching	Matching	242.775	216.788	Participants
	none	MI + Matching	214.795	202.88	Participants
	MI	MI + Matching	230.607	206.995	Participants
	Matching	MI + Matching	231.911	209.819	Participants
	MI + Matching	MI + Matching	246.865	213.911	Participants
	MI*Matching	MI + Matching	258.221	222.203	Participants
	none	MI*Matching	206.191	187.751	Participants
	MI	MI*Matching	224.697	194.329	Participants
	Matching	MI*Matching	221.749	191.714	Participants
	MI + Matching	MI*Matching	238.653	197.549	Participants
	MI*Matching	MI*Matching	248.722	201.299	Participants
