# Supplementary material for: People Like Logical Truth: Testing the Intuitive Detection of Logical Value in Basic Propositions
Source: PLoS One. 2016 Dec 30;11(12):e0169166. doi: 10.1371/journal.pone.0169166 (PMC5201307; doi:10.1371/journal.pone.0169166)
Supplement: S3 File — (XLSX) [file pone.0169166.s003.xlsx]

## Sheet: Data_Exp1
Task	LikingRating	LikingRating	LikingRating	LikingRating	LikingRating	LikingRating	LikingRating	LikingRating	LikingRating	LikingRating	LikingRating	LikingRating	LikingRating	LikingRating	LikingRating	LikingRating	TruthTable_True	TruthTable_True	TruthTable_True	TruthTable_True	TruthTable_True	TruthTable_True	TruthTable_True	TruthTable_True	TruthTable_True	TruthTable_True	TruthTable_True	TruthTable_True	TruthTable_True	TruthTable_True	TruthTable_True	TruthTable_True	TruthTable_False	TruthTable_False	TruthTable_False	TruthTable_False	TruthTable_False	TruthTable_False	TruthTable_False	TruthTable_False	TruthTable_False	TruthTable_False	TruthTable_False	TruthTable_False	TruthTable_False	TruthTable_False	TruthTable_False	TruthTable_False	TruthTable_Void
Proposition	Biconditional	Biconditional	Biconditional	Biconditional	Conditional	Conditional	Conditional	Conditional	Conjunctive	Conjunctive	Conjunctive	Conjunctive	MI	MI	MI	MI	Biconditional	Biconditional	Biconditional	Biconditional	Conditional	Conditional	Conditional	Conditional	Conjunctive	Conjunctive	Conjunctive	Conjunctive	MI	MI	MI	MI	Biconditional	Biconditional	Biconditional	Biconditional	Conditional	Conditional	Conditional	Conditional	Conjunctive	Conjunctive	Conjunctive	Conjunctive	MI	MI	MI	MI	Biconditional
Target	PQ	PnotQ	notPQ	notPnotQ	PQ	PnotQ	notPQ	notPnotQ	PQ	PnotQ	notPQ	notPnotQ	PQ	PnotQ	notPQ	notPnotQ	PQ	PnotQ	notPQ	notPnotQ	PQ	PnotQ	notPQ	notPnotQ	PQ	PnotQ	notPQ	notPnotQ	PQ	PnotQ	notPQ	notPnotQ	PQ	PnotQ	notPQ	notPnotQ	PQ	PnotQ	notPQ	notPnotQ	PQ	PnotQ	notPQ	notPnotQ	PQ	PnotQ	notPQ	notPnotQ	PQ
S01	4.83333	1.66667	1.66667	3.16667	5	1.33333	2.16667	3.16667	5	1.83333	1.83333	1	4	1.33333	4.5	3.4	6	0	0	0	6	0	0	0	6	0	0	0	6	0	6	6	0	6	2	0	0	6	1	0	0	6	6	4	0	6	0	0	0
S02	4.8	1.2	1.4	2.8	5	1.3	3	3.2	5	1	1	1	2.3	1	5	1.8	6	0	0	1	6	0	1	2	6	0	0	0	6	0	6	4	0	6	6	1	0	6	0	0	0	6	6	5	0	6	0	2	0
S03	1	1	1	1	5	3.16667	3.66667	3.5	4.83333	3.66667	3.83333	3.33333	2.16667	2.16667	2.66667	1.83333	6	0	0	0	6	0	0	0	6	0	0	0	5	0	6	6	0	5	5	0	0	6	2	1	0	6	6	6	0	6	0	0	0
S04	2.5	1.83333	1.83333	2.16667	3.66667	3.33333	3.16667	2.83333	4	2.66667	3	2.33333	3.16667	2.83333	3.66667	2.33333	5	0	0	1	6	0	0	0	5	0	1	0	2	0	5	4	1	6	6	5	0	6	4	5	1	6	5	6	4	6	1	2	0
S05	5	1.4	1.6	2.16667	5	1.83333	2.16667	3.16667	5	2	1.83333	1.33333	2	1.33333	4.33333	2	6	0	0	0	6	0	0	0	6	0	0	0	1	0	6	2	0	5	6	0	0	6	0	0	0	6	5	3	5	6	0	4	0
S06	4.4	2	2	2.66667	5	2.66667	2.2	2.83333	5	2.5	2.66667	1.5	3.66667	1.83333	5	3.33333	6	0	0	0	6	0	0	0	6	0	0	0	6	0	6	5	0	5	5	4	0	5	0	0	0	6	6	6	0	6	0	1	0
S07	3.5	3.83333	2.33333	2.5	4.83333	3	2.66667	2.5	4.83333	2.66667	3.16667	2.33333	3.66667	3	4.33333	2.66667	4	0	0	5	5	0	6	6	6	0	0	0	4	1	6	4	2	6	6	1	1	6	0	0	0	6	6	6	2	5	0	2	0
S08	2.66667	2.33333	2	2.16667	3.66667	2.83333	2.66667	2.66667	3.83333	3	3.16667	2.83333	3	2.66667	3	2.83333	6	0	0	0	6	0	0	0	6	0	0	0	6	1	6	4	0	5	4	1	0	6	0	1	0	6	6	4	0	5	0	2	0
S09	4.66667	2.5	2.33333	1.8	5	1.33333	2	2.5	4.83333	2	1.66667	1.33333	3	2.16667	4	2.83333	6	0	0	0	6	0	0	0	6	0	0	0	3	0	6	5	0	6	6	1	0	6	0	0	0	6	6	5	2	6	0	1	0
S10	4.33333	3	2.5	1.83333	5	2	2.66667	2.33333	5	2	1.83333	1.83333	3.16667	1.83333	4	1.33333	6	0	0	0	6	0	0	0	6	1	0	0	6	0	6	5	0	6	6	3	0	6	1	3	0	5	6	5	0	5	0	1	0
S11	4.83333	3.66667	4	1	5	4	4	1	5	4	4	1	4	1	5	3.5	6	0	0	0	6	0	0	0	6	0	0	0	6	0	6	6	0	6	6	4	0	6	1	1	0	6	6	5	0	6	0	0	0
S12	4.8	2	1.5	1.83333	5	1.33333	1.83333	1.83333	5	1.83333	2.16667	1.16667	3.83333	1.33333	4.33333	1.66667	6	1	0	0	6	0	0	0	5	0	0	0	5	0	6	6	0	5	3	0	0	6	0	0	1	6	6	6	1	6	0	0	0
S13	4	2.8	3.66667	2	4.33333	2.83333	3.83333	2	4.5	3.66667	3	2.33333	4.5	2.66667	2.83333	1.83333	6	0	0	0	6	0	0	0	6	0	0	0	6	1	6	5	0	6	6	2	0	4	1	0	0	6	4	5	0	5	0	1	0
S14	1	1	1	1	4	1.83333	2.16667	4.33333	4.83333	1.83333	1.83333	3.16667	2.66667	2	2.5	2	6	0	0	0	6	0	0	1	6	0	0	0	2	0	6	2	0	6	3	3	0	5	3	1	0	6	6	6	0	6	0	1	0
S15	5	2	2	1.83333	5	2.33333	2.66667	2.16667	5	2.33333	2.33333	1.16667	4	1.5	4	3.66667	6	0	0	0	6	0	0	0	6	0	0	0	6	0	6	6	0	6	5	0	0	6	0	0	0	6	6	6	0	6	0	0	0
S16	4.66667	2	2	3.5	5	2	2.83333	4.16667	5	2	2	3.16667	2.5	2.16667	4.33333	3.33333	6	0	0	1	6	0	0	2	6	0	0	0	6	0	6	6	0	6	6	2	0	6	0	0	0	6	6	6	0	6	0	0	0
S17	4.2	1.6	1.83333	3.5	5	2	2.5	4.5	4.66667	1.66667	1.33333	2.5	2.83333	1.5	4.66667	3	6	0	0	0	6	0	0	0	6	0	0	0	5	1	6	6	0	6	6	0	0	6	1	1	0	6	6	3	1	5	0	0	0
S18	3.66667	3.16667	2.6	2.5	3.5	2.66667	2.5	2.33333	4	2.83333	2.66667	2.33333	3	3.4	2.66667	2.16667	6	0	0	0	6	0	0	0	6	0	0	1	6	0	6	2	0	5	6	2	0	6	4	2	0	6	6	5	0	6	0	3	0
S19	4.5	1	1.33333	2.5	4.5	2	2.16667	3.16667	5	1.33333	1.5	1.83333	3.83333	2	4.66667	3.33333	6	0	0	0	5	0	0	0	6	0	0	0	6	0	6	3	0	6	5	0	0	6	0	0	0	6	6	3	0	6	0	3	0
S21	5	1.33333	1.8	1.4	5	1.16667	2.66667	2	4.5	1.66667	2	1.33333	3.83333	1.16667	4.5	3.2	5	0	0	1	6	0	0	1	6	0	0	0	6	0	6	5	1	5	6	1	0	6	0	0	0	6	6	6	0	6	0	0	0
S22	2.66667	3	3.8	4	3.5	3.66667	3.5	3.16667	3.16667	3.83333	3.83333	3.66667	3.16667	3.33333	3	3.4	3	0	0	0	4	0	0	0	6	0	0	0	5	0	6	5	0	3	2	2	0	3	4	3	0	6	6	6	1	6	0	1	0
S23	3.16667	1.66667	1.16667	1.5	5	2.66667	2.33333	2.33333	5	2.33333	2.5	2.16667	3.33333	2	3.83333	2.16667	6	0	0	0	6	0	0	0	6	0	0	0	4	1	6	4	0	6	6	1	0	6	2	0	0	5	6	6	2	5	0	1	0
S24	5	4.83333	5	5	1	2.83333	3.5	4.83333	1	2.83333	3.16667	5	1.66667	3.83333	1.83333	4.5	6	0	0	0	6	0	0	0	6	0	0	0	6	0	6	6	0	6	6	0	0	6	0	0	0	6	6	6	0	6	0	0	0
S25	3.2	3	3.3	2.8	3.7	3.7	3.2	4.6	4.3	3.2	2.4	4.3	3.5	3	3.8	2.7	6	0	0	0	6	0	0	0	6	0	1	0	6	0	6	6	0	6	6	1	0	6	0	1	0	6	5	6	0	5	0	0	0
S26	2.5	2	2.5	2	3.66667	2.83333	2	2.83333	3.33333	2.33333	2.33333	1.83333	2.83333	3.33333	2.66667	3	5	0	1	0	6	0	0	0	6	0	0	0	3	0	4	3	0	4	4	5	0	5	6	6	0	4	6	5	3	5	1	3	0
S27	3.66667	1.66667	2.16667	1	4.83333	3	3	2.5	4.5	2.66667	2.66667	2	3.83333	2.5	4.16667	2	6	0	0	0	6	0	0	0	6	0	0	0	3	0	6	1	0	6	6	0	0	6	1	0	0	6	6	6	3	6	0	5	0
S28	4	2.5	3.5	3	4	2.83333	3.5	2.83333	4	2.33333	3.66667	3	3.83333	2.5	3.5	3.5	5	0	0	0	6	0	0	0	6	0	0	0	2	0	4	2	1	6	6	6	0	6	6	6	0	6	6	6	1	6	0	0	0
S29	3.83333	3.33333	3.16667	2.66667	4.66667	3.33333	2.66667	2	4.66667	3.5	3.16667	2	4.16667	3.16667	3.16667	2.16667	6	0	0	0	6	0	0	0	5	0	1	0	2	0	4	0	0	6	5	3	0	5	1	4	0	6	5	6	3	6	2	6	0
S30	4.33333	3.16667	2.16667	2.16667	5	3.83333	3.5	2.83333	5	4	3.33333	3	4.83333	3.33333	3.33333	2.5	6	0	0	0	6	0	0	0	6	1	1	0	6	0	6	5	0	5	6	1	0	6	2	0	0	5	5	5	0	6	0	1	0
[truncated: 15 more columns]

## Sheet: Data_Exp2
Task	LikingRating	LikingRating	LikingRating	LikingRating	LikingRating	LikingRating	LikingRating	LikingRating	LikingRating	LikingRating	LikingRating	LikingRating	LikingRating	LikingRating	LikingRating	LikingRating	TruthTable_True	TruthTable_True	TruthTable_True	TruthTable_True	TruthTable_True	TruthTable_True	TruthTable_True	TruthTable_True	TruthTable_True	TruthTable_True	TruthTable_True	TruthTable_True	TruthTable_True	TruthTable_True	TruthTable_True	TruthTable_True	TruthTable_False	TruthTable_False	TruthTable_False	TruthTable_False	TruthTable_False	TruthTable_False	TruthTable_False	TruthTable_False	TruthTable_False	TruthTable_False	TruthTable_False	TruthTable_False	TruthTable_False	TruthTable_False	TruthTable_False	TruthTable_False	TruthTable_Void
Conditional	If p then Q	If P then notQ	If notP then Q	If notP then notQ	If p then Q	If P then notQ	If notP then Q	If notP then notQ	If p then Q	If P then notQ	If notP then Q	If notP then notQ	If p then Q	If P then notQ	If notP then Q	If notP then notQ	If p then Q	If P then notQ	If notP then Q	If notP then notQ	If p then Q	If P then notQ	If notP then Q	If notP then notQ	If p then Q	If P then notQ	If notP then Q	If notP then notQ	If p then Q	If P then notQ	If notP then Q	If notP then notQ	If p then Q	If P then notQ	If notP then Q	If notP then notQ	If p then Q	If P then notQ	If notP then Q	If notP then notQ	If p then Q	If P then notQ	If notP then Q	If notP then notQ	If p then Q	If P then notQ	If notP then Q	If notP then notQ	If p then Q
target	PQ	PnotQ	notPQ	notPnotQ	PnotQ	PQ	notPnotQ	notPQ	notPQ	notPnotQ	PQ	PnotQ	notPnotQ	notPQ	PnotQ	PQ	PQ	PnotQ	notPQ	notPnotQ	PnotQ	PQ	notPnotQ	notPQ	notPQ	notPnotQ	PQ	PnotQ	notPnotQ	notPQ	PnotQ	PQ	PQ	PnotQ	notPQ	notPnotQ	PnotQ	PQ	notPnotQ	notPQ	notPQ	notPnotQ	PQ	PnotQ	notPnotQ	notPQ	PnotQ	PQ	PQ
S01	5	4.33333	2.25	2.75	1.5	2.5	2.75	2.25	1.33333	3.5	2.5	1.5	5	4.25	4	4.75	8	7	6	4	0	0	0	0	1	1	0	2	0	2	0	6	0	0	0	0	7	8	5	7	3	0	6	2	0	0	2	0	0
S02	4.5	3.5	3	2.25	2	2.25	2	2.25	2.25	2.5	2.5	2.5	2	2.5	2.25	4	8	7	8	5	0	0	0	0	0	0	0	1	3	5	1	8	0	0	0	1	6	8	4	8	7	3	8	3	0	0	1	0	0
S03	5	2	1.75	2.5	1.75	1.25	2.25	2.75	2	2.75	3	3	3	3.5	2.75	1.25	8	6	7	1	0	0	0	2	0	0	1	2	0	1	0	2	0	0	0	0	8	8	7	5	0	1	6	2	0	1	2	2	0
S04	5	4.25	3.25	4.25	4	2.5	3	1.66667	3.25	2.5	3	2.5	3.25	2	3	2	8	8	8	8	0	0	0	0	0	2	0	1	0	0	0	0	0	0	0	0	8	8	8	8	0	0	0	1	0	1	1	0	0
S05	5	4.25	3	2.25	2	1.75	2	1.75	1.75	2.75	2	3.5	1.5	1.25	3.5	3.25	8	8	8	8	0	2	0	3	1	0	0	0	0	0	1	0	0	0	0	0	8	5	7	5	2	2	2	2	4	1	1	2	0
S06	5	4.25	4.5	3.25	1.75	1.25	1	1.25	3.25	3.25	2.5	3.5	2.5	3.5	3	3.5	8	7	8	7	0	0	0	0	0	0	0	1	0	0	0	0	0	0	0	0	7	7	8	7	0	0	0	0	1	0	1	0	0
S07	5	4.25	4	3.25	1.75	1.75	2.5	1.75	2.5	3.5	2.25	3.5	3.5	2.75	3.25	3.75	8	7	8	7	0	0	0	0	0	1	1	0	0	0	0	0	0	1	0	0	7	8	8	8	0	0	0	0	2	1	1	1	0
S08	3.25	4	4.5	4.75	1.75	2	2.5	3	3.5	1.5	2.5	3	2.5	3	3.66667	3	8	7	8	8	0	0	0	0	0	0	0	0	0	0	0	0	0	1	0	0	8	7	8	6	1	0	0	0	0	0	0	0	0
S09	5	3.5	3.5	2.75	3	3.75	1.25	1.75	2	2.5	3	2.25	3	2.75	2.25	2.66667	8	8	8	6	0	0	0	1	0	0	0	1	0	0	0	0	0	0	0	1	7	8	8	6	0	0	0	0	0	1	0	0	0
S10	4.75	3.75	1.75	1.75	3.5	4	2	1.75	2.75	2.25	4.75	4.25	1.5	2	3.5	4.5	8	7	3	2	0	0	0	1	0	0	1	0	0	1	0	1	0	0	1	1	7	7	2	4	4	2	4	3	2	0	1	3	0
S11	5	3.5	4	3.25	1.5	1.75	2	1.66667	1.75	2	1.75	2.5	2.25	1.5	2.75	2.25	8	8	8	8	0	0	0	0	0	0	0	2	0	1	0	7	0	0	0	0	8	8	5	8	4	0	4	0	0	1	0	0	0
S12	4.75	4.25	3.25	2.75	2.25	2.5	2.5	3.5	2.5	2.75	2	2.75	2.75	2.25	4.25	4.75	8	8	7	2	0	0	0	1	1	0	1	0	0	4	1	4	0	0	0	2	8	7	6	6	4	0	5	5	2	0	1	2	0
S13	4.75	4.25	4.25	4	2.66667	4.25	5	4.25	3	4.25	4.25	3.25	5	3.5	4.33333	3.75	8	8	7	8	0	0	0	0	0	0	0	0	0	0	0	0	0	0	0	0	8	8	8	7	0	0	0	0	0	0	0	0	0
S14	4	4	3.75	3	2.75	3	3.25	2.5	2.75	3.25	3	2.5	2.75	2.5	3	3	8	8	8	8	0	0	0	0	0	0	0	0	0	0	0	0	0	0	0	0	8	8	8	8	1	0	0	0	0	1	0	0	0
S15	2.75	3	2.5	2.75	2.5	2.25	2.75	2.25	2.25	2.75	2.5	2.75	2.75	2.75	2.5	2.5	8	7	8	6	0	0	4	1	0	4	0	1	6	7	7	7	0	0	0	0	8	8	3	5	7	3	8	6	0	0	1	1	0
S16	5	5	4.75	4.5	1	1.25	1	1	1.25	2.25	1.75	1.66667	4.25	4	4.25	4.25	8	8	8	8	0	0	0	0	0	0	0	2	0	0	0	0	0	0	0	0	8	8	8	8	1	0	0	1	0	0	0	0	0
S17	4.75	2.5	3.5	2	4.5	2.75	2.5	1.75	4	2	4.5	1.75	3.75	2.25	3.25	2.5	8	5	4	1	0	1	0	0	2	0	6	2	0	0	1	2	0	2	0	5	2	3	6	5	3	6	1	2	8	2	3	4	0
S18	5	3.75	3.25	3	2.75	1.25	3	2.5	2.5	3	3	3.5	2.25	3	2.75	4.25	7	8	8	6	0	1	2	0	0	0	0	0	0	1	0	7	1	0	0	1	8	7	4	6	3	1	5	2	0	1	2	0	0
S19	4	3.75	3	2.5	2.75	3	1	3	3.25	2.5	2.5	3	2	2.5	3	3.25	8	6	8	7	0	2	0	1	0	1	0	1	0	1	1	3	0	0	0	0	7	6	6	5	0	0	4	1	1	0	0	1	0
S20	5	4.75	5	3.75	1	1	1.5	1.25	1.25	2.5	1	2	3	2.75	3.5	4	8	8	8	7	0	0	0	0	0	1	0	1	1	0	1	4	0	0	0	0	8	8	8	8	2	0	6	0	4	1	1	1	0
S21	2.75	2	3.75	2.5	1.75	2.5	2.5	3.5	3.5	2.75	2.25	1.25	2.5	3.5	1.5	3	8	8	8	8	0	0	0	1	0	0	0	0	0	0	0	0	0	0	0	0	8	8	7	7	0	0	3	1	0	0	1	0	0
S22	3.75	3	4	3.75	3	2	3.25	2	3.5	2.5	2.75	2.5	3.75	2.25	3.5	1.25	8	8	8	6	0	0	1	1	0	1	0	2	6	2	3	4	0	0	0	0	7	8	5	6	1	0	3	0	0	3	1	2	0
S23	5	4	4.75	3.75	2	1.5	3.25	2.75	2.5	3.5	2.25	3.5	3.5	3.75	3.25	3.5	8	8	8	7	0	0	1	0	0	2	0	0	0	1	1	1	0	0	0	0	7	8	7	8	1	0	1	0	0	0	0	1	0
S24	4.5	3.75	3.5	2.75	3.5	2	2.5	1.75	3	3	2.5	2.25	2.25	2.5	3	1.75	7	8	8	8	0	0	0	1	0	0	2	2	0	1	0	6	1	0	0	0	8	8	8	7	0	0	3	2	0	0	0	0	0
S25	5	3.75	4.5	3	3	1.25	2.75	2.75	1.5	3	1.5	2.75	3	3.25	3.75	3.25	8	7	6	6	0	1	0	1	0	0	1	1	0	0	0	3	0	1	1	0	8	7	6	6	2	0	4	1	0	1	0	0	0
S26	4.75	4.75	5	3.5	3	2	2.25	2.5	2.5	2.5	2.5	3	3	3.25	2.5	2.66667	8	8	8	8	0	0	0	0	0	0	0	0	0	0	0	0	0	0	0	0	8	8	8	8	0	0	0	0	0	0	1	0	0
S27	5	2	4.5	5	1.5	2	2	3.5	2.5	3	3.25	4.25	4.25	2.5	3.25	3.25	8	8	7	7	0	0	1	1	1	2	0	4	4	4	3	5	0	0	1	0	8	8	7	7	2	0	2	2	0	0	1	2	0
[truncated: 15 more columns]

## Sheet: Data_MetaAnalysis
Experiment	ID	Task	Content	Form	Target	Case	Conditional	Biconditional	Conjunctive	MI	Matching	Res
E2	M01	Like	M2	PnotQ	notPQ	FF	Vo	Vo	Fa	Tr	Part	4
E2	M01	Like	M6	PQ	notPnotQ	FF	Vo	Vo	Fa	Tr	Mis	5
E2	M01	Like	M9	PnotQ	notPQ	FF	Vo	Vo	Fa	Tr	Part	4
E2	M01	Like	M9	notPnotQ	PQ	FF	Vo	Vo	Fa	Tr	Mat	5
E2	M01	Like	M9	PQ	notPnotQ	FF	Vo	Vo	Fa	Tr	Mis	5
E2	M01	Like	M6	PnotQ	notPQ	FF	Vo	Vo	Fa	Tr	Part	4
E2	M01	Like	M6	notPQ	PnotQ	FF	Vo	Vo	Fa	Tr	Part	4
E2	M01	Like	M2	PQ	notPnotQ	FF	Vo	Vo	Fa	Tr	Mis	5
E2	M01	Like	M1	notPnotQ	PQ	FF	Vo	Vo	Fa	Tr	Mat	4
E2	M01	Like	M1	PQ	notPnotQ	FF	Vo	Vo	Fa	Tr	Mis	5
E2	M01	Like	M1	notPQ	PnotQ	FF	Vo	Vo	Fa	Tr	Part	3
E2	M01	Like	M1	PnotQ	notPQ	FF	Vo	Vo	Fa	Tr	Part	5
E2	M01	Like	M2	notPnotQ	PQ	FF	Vo	Vo	Fa	Tr	Mat	5
E2	M01	Like	M2	notPQ	PnotQ	FF	Vo	Vo	Fa	Tr	Part	5
E2	M01	Like	M6	notPnotQ	PQ	FF	Vo	Vo	Fa	Tr	Mat	5
E2	M02	Like	M11	notPnotQ	notPnotQ	FF	Vo	Vo	Fa	Tr	Mis	2
E2	M02	Like	M9	notPnotQ	PnotQ	FF	Vo	Vo	Fa	Tr	Part	2
E2	M02	Like	M9	notPnotQ	notPnotQ	FF	Vo	Vo	Fa	Tr	Mis	2
E2	M02	Like	M1	notPnotQ	PnotQ	FF	Vo	Vo	Fa	Tr	Part	2
E2	M02	Like	M1	PQ	notPnotQ	FF	Vo	Vo	Fa	Tr	Mis	2
E2	M02	Like	M1	PnotQ	notPQ	FF	Vo	Vo	Fa	Tr	Part	2
E2	M02	Like	M9	PnotQ	notPQ	FF	Vo	Vo	Fa	Tr	Part	2
E2	M02	Like	M1	notPnotQ	PQ	FF	Vo	Vo	Fa	Tr	Mat	4
E2	M02	Like	M9	PQ	PQ	FF	Vo	Vo	Fa	Tr	Mat	4
E2	M02	Like	M11	notPQ	PQ	FF	Vo	Vo	Fa	Tr	Mat	4
E2	M02	Like	M11	PQ	PnotQ	FF	Vo	Vo	Fa	Tr	Part	3
E2	M02	Like	M11	notPnotQ	notPQ	FF	Vo	Vo	Fa	Tr	Part	3
E2	M02	Like	M2	notPQ	notPnotQ	FF	Vo	Vo	Fa	Tr	Mis	2
E2	M02	Like	M2	PQ	PQ	FF	Vo	Vo	Fa	Tr	Mat	4
E2	M02	Like	M2	PnotQ	notPQ	FF	Vo	Vo	Fa	Tr	Part	3
E2	M02	Like	M2	PQ	PnotQ	FF	Vo	Vo	Fa	Tr	Part	2
E2	M03	Like	M5	notPQ	notPQ	FF	Vo	Vo	Fa	Tr	Part	4
E2	M03	Like	M6	notPQ	notPnotQ	FF	Vo	Vo	Fa	Tr	Mis	2
E2	M03	Like	M5	notPQ	PnotQ	FF	Vo	Vo	Fa	Tr	Part	2
E2	M03	Like	M6	notPnotQ	PQ	FF	Vo	Vo	Fa	Tr	Mat	1
E2	M03	Like	M1	notPnotQ	PnotQ	FF	Vo	Vo	Fa	Tr	Part	2
E2	M03	Like	M1	notPnotQ	notPnotQ	FF	Vo	Vo	Fa	Tr	Mis	4
E2	M03	Like	M6	notPnotQ	notPQ	FF	Vo	Vo	Fa	Tr	Part	2
E2	M03	Like	M10	PQ	notPnotQ	FF	Vo	Vo	Fa	Tr	Mis	4
E2	M03	Like	M6	PnotQ	PnotQ	FF	Vo	Vo	Fa	Tr	Part	5
E2	M03	Like	M5	PQ	PQ	FF	Vo	Vo	Fa	Tr	Mat	2
E2	M03	Like	M5	notPnotQ	notPnotQ	FF	Vo	Vo	Fa	Tr	Mis	2
E2	M03	Like	M10	PQ	notPQ	FF	Vo	Vo	Fa	Tr	Part	4
E2	M03	Like	M10	notPnotQ	PnotQ	FF	Vo	Vo	Fa	Tr	Part	2
E2	M03	Like	M1	PnotQ	notPQ	FF	Vo	Vo	Fa	Tr	Part	4
E2	M03	Like	M10	PnotQ	PQ	FF	Vo	Vo	Fa	Tr	Mat	1
E2	M03	Like	M1	PQ	PQ	FF	Vo	Vo	Fa	Tr	Mat	1
E2	M04	Like	M4	PnotQ	PnotQ	FF	Vo	Vo	Fa	Tr	Part	4
E2	M04	Like	M2	PQ	PQ	FF	Vo	Vo	Fa	Tr	Mat	2
E2	M04	Like	M2	notPnotQ	notPQ	FF	Vo	Vo	Fa	Tr	Part	2
E2	M04	Like	M2	notPQ	PnotQ	FF	Vo	Vo	Fa	Tr	Part	2
E2	M04	Like	M4	PnotQ	notPQ	FF	Vo	Vo	Fa	Tr	Part	2
E2	M04	Like	M3	PnotQ	notPnotQ	FF	Vo	Vo	Fa	Tr	Mis	4
E2	M04	Like	M6	notPnotQ	notPnotQ	FF	Vo	Vo	Fa	Tr	Mis	4
E2	M04	Like	M6	PQ	notPQ	FF	Vo	Vo	Fa	Tr	Part	2
E2	M04	Like	M2	notPQ	notPnotQ	FF	Vo	Vo	Fa	Tr	Mis	3
E2	M04	Like	M6	PQ	PQ	FF	Vo	Vo	Fa	Tr	Mat	2
E2	M04	Like	M4	notPQ	PQ	FF	Vo	Vo	Fa	Tr	Mat	2
E2	M04	Like	M4	PnotQ	notPnotQ	FF	Vo	Vo	Fa	Tr	Mis	2
E2	M04	Like	M3	PnotQ	notPQ	FF	Vo	Vo	Fa	Tr	Part	2
E2	M04	Like	M3	notPnotQ	PnotQ	FF	Vo	Vo	Fa	Tr	Part	2
E2	M04	Like	M6	PnotQ	PnotQ	FF	Vo	Vo	Fa	Tr	Part	4
E2	M04	Like	M3	notPnotQ	PQ	FF	Vo	Vo	Fa	Tr	Mat	2
E2	M05	Like	M2	notPnotQ	notPQ	FF	Vo	Vo	Fa	Tr	Part	1
E2	M05	Like	M4	PQ	PQ	FF	Vo	Vo	Fa	Tr	Mat	5
E2	M05	Like	M4	notPQ	notPnotQ	FF	Vo	Vo	Fa	Tr	Mis	2
E2	M05	Like	M2	PnotQ	PQ	FF	Vo	Vo	Fa	Tr	Mat	5
E2	M05	Like	M2	notPQ	notPnotQ	FF	Vo	Vo	Fa	Tr	Mis	1
E2	M05	Like	M3	notPQ	PQ	FF	Vo	Vo	Fa	Tr	Mat	2
E2	M05	Like	M6	PnotQ	notPnotQ	FF	Vo	Vo	Fa	Tr	Mis	2
E2	M05	Like	M3	PQ	notPQ	FF	Vo	Vo	Fa	Tr	Part	1
E2	M05	Like	M3	PQ	notPnotQ	FF	Vo	Vo	Fa	Tr	Mis	1
E2	M05	Like	M3	notPQ	PnotQ	FF	Vo	Vo	Fa	Tr	Part	5
E2	M05	Like	M6	PQ	notPQ	FF	Vo	Vo	Fa	Tr	Part	2
E2	M05	Like	M4	PnotQ	notPQ	FF	Vo	Vo	Fa	Tr	Part	1
E2	M05	Like	M6	PnotQ	PQ	FF	Vo	Vo	Fa	Tr	Mat	1
E2	M05	Like	M6	notPQ	PnotQ	FF	Vo	Vo	Fa	Tr	Part	2
E2	M05	Like	M2	PnotQ	PnotQ	FF	Vo	Vo	Fa	Tr	Part	5
E2	M05	Like	M4	notPQ	PnotQ	FF	Vo	Vo	Fa	Tr	Part	2
E2	M06	Like	M10	notPnotQ	notPnotQ	FF	Vo	Vo	Fa	Tr	Mis	3
E2	M06	Like	M1	PQ	notPnotQ	FF	Vo	Vo	Fa	Tr	Mis	3
E2	M06	Like	M5	PnotQ	notPQ	FF	Vo	Vo	Fa	Tr	Part	3
E2	M06	Like	M5	notPQ	PnotQ	FF	Vo	Vo	Fa	Tr	Part	3
E2	M06	Like	M1	notPQ	notPQ	FF	Vo	Vo	Fa	Tr	Part	3
E2	M06	Like	M10	notPnotQ	notPQ	FF	Vo	Vo	Fa	Tr	Part	3
E2	M06	Like	M1	PQ	PnotQ	FF	Vo	Vo	Fa	Tr	Part	1
E2	M06	Like	M6	notPnotQ	notPQ	FF	Vo	Vo	Fa	Tr	Part	5
E2	M06	Like	M5	notPnotQ	notPnotQ	FF	Vo	Vo	Fa	Tr	Mis	1
E2	M06	Like	M10	notPQ	PQ	FF	Vo	Vo	Fa	Tr	Mat	3
E2	M06	Like	M6	notPQ	notPnotQ	FF	Vo	Vo	Fa	Tr	Mis	3
E2	M06	Like	M10	PQ	PnotQ	FF	Vo	Vo	Fa	Tr	Part	3
E2	M06	Like	M6	notPQ	PnotQ	FF	Vo	Vo	Fa	Tr	Part	5
E2	M06	Like	M1	PQ	PQ	FF	Vo	Vo	Fa	Tr	Mat	5
E2	M06	Like	M5	PnotQ	PQ	FF	Vo	Vo	Fa	Tr	Mat	3
E2	M06	Like	M6	notPnotQ	PQ	FF	Vo	Vo	Fa	Tr	Mat	3
E2	M07	Like	M9	PnotQ	notPnotQ	FF	Vo	Vo	Fa	Tr	Mis	3
E2	M07	Like	M2	notPnotQ	notPnotQ	FF	Vo	Vo	Fa	Tr	Mis	5
E2	M07	Like	M9	notPnotQ	notPQ	FF	Vo	Vo	Fa	Tr	Part	3
E2	M07	Like	M2	notPQ	PnotQ	FF	Vo	Vo	Fa	Tr	Part	4
E2	M07	Like	M11	notPnotQ	PnotQ	FF	Vo	Vo	Fa	Tr	Part	3
E2	M07	Like	M11	PQ	PQ	FF	Vo	Vo	Fa	Tr	Mat	3
E2	M07	Like	M1	PQ	PQ	FF	Vo	Vo	Fa	Tr	Mat	4
E2	M07	Like	M2	notPnotQ	PQ	FF	Vo	Vo	Fa	Tr	Mat	4
E2	M07	Like	M2	PQ	notPQ	FF	Vo	Vo	Fa	Tr	Part	4
E2	M07	Like	M9	PnotQ	PnotQ	FF	Vo	Vo	Fa	Tr	Part	3
E2	M07	Like	M11	notPQ	notPnotQ	FF	Vo	Vo	Fa	Tr	Mis	3
E2	M07	Like	M9	PnotQ	PQ	FF	Vo	Vo	Fa	Tr	Mat	4
E2	M07	Like	M1	notPnotQ	notPnotQ	FF	Vo	Vo	Fa	Tr	Mis	3
E2	M07	Like	M1	notPQ	notPQ	FF	Vo	Vo	Fa	Tr	Part	2
E2	M07	Like	M1	PQ	PnotQ	FF	Vo	Vo	Fa	Tr	Part	3
E2	M07	Like	M11	PQ	notPQ	FF	Vo	Vo	Fa	Tr	Part	2
E2	M08	Like	M2	PQ	notPQ	FF	Vo	Vo	Fa	Tr	Part	4
E2	M08	Like	M9	PQ	PnotQ	FF	Vo	Vo	Fa	Tr	Part	4
E2	M08	Like	M9	PnotQ	PQ	FF	Vo	Vo	Fa	Tr	Mat	1
E2	M08	Like	M2	PnotQ	PnotQ	FF	Vo	Vo	Fa	Tr	Part	3
E2	M08	Like	M6	PQ	PQ	FF	Vo	Vo	Fa	Tr	Mat	5
E2	M08	Like	M2	PQ	PQ	FF	Vo	Vo	Fa	Tr	Mat	2
E2	M08	Like	M9	notPnotQ	notPQ	FF	Vo	Vo	Fa	Tr	Part	5
E2	M08	Like	M6	PnotQ	notPQ	FF	Vo	Vo	Fa	Tr	Part	2
E2	M08	Like	M2	notPQ	notPnotQ	FF	Vo	Vo	Fa	Tr	Mis	1
E2	M08	Like	M1	PnotQ	notPQ	FF	Vo	Vo	Fa	Tr	Part	1
E2	M08	Like	M6	notPnotQ	notPnotQ	FF	Vo	Vo	Fa	Tr	Mis	3
E2	M08	Like	M1	notPnotQ	PnotQ	FF	Vo	Vo	Fa	Tr	Part	4
E2	M08	Like	M1	PnotQ	notPnotQ	FF	Vo	Vo	Fa	Tr	Mis	5
E2	M08	Like	M1	PnotQ	PQ	FF	Vo	Vo	Fa	Tr	Mat	4
E2	M08	Like	M9	PQ	notPnotQ	FF	Vo	Vo	Fa	Tr	Mis	1
E2	M09	Like	M1	PQ	PnotQ	FF	Vo	Vo	Fa	Tr	Part	2
E2	M09	Like	M1	PQ	PQ	FF	Vo	Vo	Fa	Tr	Mat	5
E2	M09	Like	M2	PQ	PnotQ	FF	Vo	Vo	Fa	Tr	Part	3
E2	M09	Like	M9	PnotQ	PnotQ	FF	Vo	Vo	Fa	Tr	Part	2
E2	M09	Like	M2	PnotQ	notPnotQ	FF	Vo	Vo	Fa	Tr	Mis	3
E2	M09	Like	M1	PQ	notPQ	FF	Vo	Vo	Fa	Tr	Part	2
E2	M09	Like	M1	PQ	notPnotQ	FF	Vo	Vo	Fa	Tr	Mis	3
E2	M09	Like	M2	PnotQ	notPQ	FF	Vo	Vo	Fa	Tr	Part	3
E2	M09	Like	M6	notPnotQ	notPQ	FF	Vo	Vo	Fa	Tr	Part	3
E2	M09	Like	M6	notPQ	notPnotQ	FF	Vo	Vo	Fa	Tr	Mis	3
E2	M09	Like	M6	notPnotQ	PQ	FF	Vo	Vo	Fa	Tr	Mat	2
E2	M09	Like	M9	PQ	notPQ	FF	Vo	Vo	Fa	Tr	Part	3
E2	M09	Like	M6	notPQ	PnotQ	FF	Vo	Vo	Fa	Tr	Part	2
E2	M09	Like	M9	notPQ	notPnotQ	FF	Vo	Vo	Fa	Tr	Mis	3
E2	M09	Like	M9	PnotQ	PQ	FF	Vo	Vo	Fa	Tr	Mat	1
E2	M10	Like	M9	notPQ	notPnotQ	FF	Vo	Vo	Fa	Tr	Mis	1
E2	M10	Like	M1	notPnotQ	PnotQ	FF	Vo	Vo	Fa	Tr	Part	4
E2	M10	Like	M2	PnotQ	PQ	FF	Vo	Vo	Fa	Tr	Mat	4
E2	M10	Like	M11	PQ	notPnotQ	FF	Vo	Vo	Fa	Tr	Mis	2
E2	M10	Like	M11	notPnotQ	PQ	FF	Vo	Vo	Fa	Tr	Mat	4
E2	M10	Like	M2	notPQ	notPQ	FF	Vo	Vo	Fa	Tr	Part	2
E2	M10	Like	M1	notPnotQ	notPQ	FF	Vo	Vo	Fa	Tr	Part	2
E2	M10	Like	M1	notPnotQ	notPnotQ	FF	Vo	Vo	Fa	Tr	Mis	1
E2	M10	Like	M9	PnotQ	notPQ	FF	Vo	Vo	Fa	Tr	Part	2
E2	M10	Like	M11	PQ	notPQ	FF	Vo	Vo	Fa	Tr	Part	2
E2	M10	Like	M9	notPQ	PnotQ	FF	Vo	Vo	Fa	Tr	Part	2
E2	M10	Like	M9	notPQ	PQ	FF	Vo	Vo	Fa	Tr	Mat	5
E2	M10	Like	M11	notPQ	PnotQ	FF	Vo	Vo	Fa	Tr	Part	4
E2	M10	Like	M1	notPnotQ	PQ	FF	Vo	Vo	Fa	Tr	Mat	5
E2	M10	Like	M2	PnotQ	notPnotQ	FF	Vo	Vo	Fa	Tr	Mis	2
E2	M10	Like	M2	PnotQ	PnotQ	FF	Vo	Vo	Fa	Tr	Part	4
E2	M11	Like	M10	PnotQ	notPnotQ	FF	Vo	Vo	Fa	Tr	Mis	3
E2	M11	Like	M1	notPQ	notPnotQ	FF	Vo	Vo	Fa	Tr	Mis	2
E2	M11	Like	M6	PQ	notPnotQ	FF	Vo	Vo	Fa	Tr	Mis	2
E2	M11	Like	M10	notPnotQ	notPQ	FF	Vo	Vo	Fa	Tr	Part	1
E2	M11	Like	M10	PQ	PnotQ	FF	Vo	Vo	Fa	Tr	Part	3
E2	M11	Like	M1	PnotQ	PQ	FF	Vo	Vo	Fa	Tr	Mat	4
E2	M11	Like	M5	PnotQ	notPnotQ	FF	Vo	Vo	Fa	Tr	Mis	2
E2	M11	Like	M10	notPQ	PQ	FF	Vo	Vo	Fa	Tr	Mat	1
E2	M11	Like	M6	notPnotQ	PnotQ	FF	Vo	Vo	Fa	Tr	Part	2
E2	M11	Like	M6	PnotQ	notPQ	FF	Vo	Vo	Fa	Tr	Part	2
E2	M11	Like	M5	notPnotQ	PnotQ	FF	Vo	Vo	Fa	Tr	Part	2
E2	M11	Like	M5	PQ	notPQ	FF	Vo	Vo	Fa	Tr	Part	2
E2	M11	Like	M6	notPQ	PQ	FF	Vo	Vo	Fa	Tr	Mat	1
E2	M11	Like	M5	PnotQ	PQ	FF	Vo	Vo	Fa	Tr	Mat	3
E2	M11	Like	M1	PnotQ	notPQ	FF	Vo	Vo	Fa	Tr	Part	1
E2	M11	Like	M1	notPnotQ	PnotQ	FF	Vo	Vo	Fa	Tr	Part	4
E2	M12	Like	M2	notPnotQ	PQ	FF	Vo	Vo	Fa	Tr	Mat	5
E2	M12	Like	M2	PQ	notPnotQ	FF	Vo	Vo	Fa	Tr	Mis	2
E2	M12	Like	M4	PQ	notPQ	FF	Vo	Vo	Fa	Tr	Part	1
E2	M12	Like	M2	PQ	notPQ	FF	Vo	Vo	Fa	Tr	Part	2
E2	M12	Like	M6	notPQ	notPnotQ	FF	Vo	Vo	Fa	Tr	Mis	2
E2	M12	Like	M3	notPQ	PQ	FF	Vo	Vo	Fa	Tr	Mat	4
E2	M12	Like	M6	PQ	PQ	FF	Vo	Vo	Fa	Tr	Mat	5
E2	M12	Like	M4	notPQ	notPnotQ	FF	Vo	Vo	Fa	Tr	Mis	3
E2	M12	Like	M2	PQ	PnotQ	FF	Vo	Vo	Fa	Tr	Part	5
E2	M12	Like	M4	notPQ	PnotQ	FF	Vo	Vo	Fa	Tr	Part	4
E2	M12	Like	M3	PQ	notPnotQ	FF	Vo	Vo	Fa	Tr	Mis	4
E2	M12	Like	M3	PnotQ	PnotQ	FF	Vo	Vo	Fa	Tr	Part	4
E2	M12	Like	M6	notPnotQ	notPQ	FF	Vo	Vo	Fa	Tr	Part	4
E2	M12	Like	M6	PnotQ	PnotQ	FF	Vo	Vo	Fa	Tr	Part	4
E2	M12	Like	M3	PQ	notPQ	FF	Vo	Vo	Fa	Tr	Part	2
E2	M12	Like	M4	notPQ	PQ	FF	Vo	Vo	Fa	Tr	Mat	5
E2	M13	Like	M3	PnotQ	notPnotQ	FF	Vo	Vo	Fa	Tr	Mis	5
E2	M13	Like	M4	notPQ	notPnotQ	FF	Vo	Vo	Fa	Tr	Mis	5
E2	M13	Like	M3	PQ	notPQ	FF	Vo	Vo	Fa	Tr	Part	4
E2	M13	Like	M4	notPnotQ	PQ	FF	Vo	Vo	Fa	Tr	Mat	5
E2	M13	Like	M6	notPQ	notPnotQ	FF	Vo	Vo	Fa	Tr	Mis	5
E2	M13	Like	M4	notPnotQ	PnotQ	FF	Vo	Vo	Fa	Tr	Part	5
E2	M13	Like	M3	PQ	PQ	FF	Vo	Vo	Fa	Tr	Mat	5
E2	M13	Like	M6	PnotQ	notPQ	FF	Vo	Vo	Fa	Tr	Part	4
E2	M13	Like	M3	notPnotQ	PnotQ	FF	Vo	Vo	Fa	Tr	Part	5
E2	M13	Like	M2	notPnotQ	notPQ	FF	Vo	Vo	Fa	Tr	Part	3
E2	M13	Like	M6	PnotQ	PnotQ	FF	Vo	Vo	Fa	Tr	Part	3
E2	M13	Like	M6	PnotQ	PQ	FF	Vo	Vo	Fa	Tr	Mat	3
E2	M13	Like	M2	PnotQ	PQ	FF	Vo	Vo	Fa	Tr	Mat	2
E2	M13	Like	M4	PnotQ	notPQ	FF	Vo	Vo	Fa	Tr	Part	3
E2	M14	Like	M10	PQ	PnotQ	FF	Vo	Vo	Fa	Tr	Part	3
E2	M14	Like	M5	notPnotQ	notPQ	FF	Vo	Vo	Fa	Tr	Part	3
E2	M14	Like	M5	notPnotQ	PnotQ	FF	Vo	Vo	Fa	Tr	Part	4
E2	M14	Like	M10	PnotQ	PQ	FF	Vo	Vo	Fa	Tr	Mat	3
E2	M14	Like	M6	PnotQ	notPnotQ	FF	Vo	Vo	Fa	Tr	Mis	2
E2	M14	Like	M5	notPQ	PQ	FF	Vo	Vo	Fa	Tr	Mat	3
E2	M14	Like	M1	PQ	notPQ	FF	Vo	Vo	Fa	Tr	Part	2
E2	M14	Like	M5	PnotQ	notPnotQ	FF	Vo	Vo	Fa	Tr	Mis	3
E2	M14	Like	M1	PnotQ	PQ	FF	Vo	Vo	Fa	Tr	Mat	3
E2	M14	Like	M10	notPnotQ	notPQ	FF	Vo	Vo	Fa	Tr	Part	3
E2	M14	Like	M10	notPnotQ	notPnotQ	FF	Vo	Vo	Fa	Tr	Mis	3
E2	M14	Like	M1	PQ	notPnotQ	FF	Vo	Vo	Fa	Tr	Mis	3
E2	M14	Like	M6	PnotQ	PQ	FF	Vo	Vo	Fa	Tr	Mat	3
E2	M14	Like	M1	notPQ	PnotQ	FF	Vo	Vo	Fa	Tr	Part	3
E2	M14	Like	M6	notPQ	notPQ	FF	Vo	Vo	Fa	Tr	Part	2
E2	M14	Like	M6	PnotQ	PnotQ	FF	Vo	Vo	Fa	Tr	Part	2
E2	M15	Like	M2	notPnotQ	notPQ	FF	Vo	Vo	Fa	Tr	Part	3
E2	M15	Like	M11	PnotQ	notPnotQ	FF	Vo	Vo	Fa	Tr	Mis	3
E2	M15	Like	M9	notPQ	PnotQ	FF	Vo	Vo	Fa	Tr	Part	2
E2	M15	Like	M11	PQ	PQ	FF	Vo	Vo	Fa	Tr	Mat	2
E2	M15	Like	M11	PQ	PnotQ	FF	Vo	Vo	Fa	Tr	Part	2
E2	M15	Like	M2	notPnotQ	notPnotQ	FF	Vo	Vo	Fa	Tr	Mis	3
E2	M15	Like	M1	PnotQ	PQ	FF	Vo	Vo	Fa	Tr	Mat	2
E2	M15	Like	M1	notPnotQ	notPQ	FF	Vo	Vo	Fa	Tr	Part	2
E2	M15	Like	M2	notPQ	PQ	FF	Vo	Vo	Fa	Tr	Mat	3
E2	M15	Like	M11	notPnotQ	notPQ	FF	Vo	Vo	Fa	Tr	Part	3
E2	M15	Like	M1	notPQ	PnotQ	FF	Vo	Vo	Fa	Tr	Part	3
E2	M15	Like	M1	PnotQ	notPnotQ	FF	Vo	Vo	Fa	Tr	Mis	2
E2	M15	Like	M9	PQ	notPQ	FF	Vo	Vo	Fa	Tr	Part	3
E2	M15	Like	M9	PnotQ	notPnotQ	FF	Vo	Vo	Fa	Tr	Mis	3
E2	M15	Like	M9	notPnotQ	PQ	FF	Vo	Vo	Fa	Tr	Mat	3
E2	M15	Like	M2	notPnotQ	PnotQ	FF	Vo	Vo	Fa	Tr	Part	3
E2	M16	Like	M9	notPnotQ	notPnotQ	FF	Vo	Vo	Fa	Tr	Mis	4
E2	M16	Like	M6	PnotQ	PnotQ	FF	Vo	Vo	Fa	Tr	Part	4
E2	M16	Like	M9	notPnotQ	PQ	FF	Vo	Vo	Fa	Tr	Mat	4
E2	M16	Like	M6	notPQ	notPnotQ	FF	Vo	Vo	Fa	Tr	Mis	4
E2	M16	Like	M1	PQ	notPQ	FF	Vo	Vo	Fa	Tr	Part	4
E2	M16	Like	M1	PnotQ	PnotQ	FF	Vo	Vo	Fa	Tr	Part	4
E2	M16	Like	M6	notPQ	PQ	FF	Vo	Vo	Fa	Tr	Mat	4
E2	M16	Like	M9	PnotQ	notPQ	FF	Vo	Vo	Fa	Tr	Part	4
E2	M16	Like	M6	notPnotQ	notPQ	FF	Vo	Vo	Fa	Tr	Part	4
E2	M16	Like	M9	notPQ	PnotQ	FF	Vo	Vo	Fa	Tr	Part	4
E2	M16	Like	M2	PQ	notPnotQ	FF	Vo	Vo	Fa	Tr	Mis	4
E2	M16	Like	M2	notPQ	PnotQ	FF	Vo	Vo	Fa	Tr	Part	5
E2	M16	Like	M2	notPnotQ	PQ	FF	Vo	Vo	Fa	Tr	Mat	4
E2	M16	Like	M1	PQ	notPnotQ	FF	Vo	Vo	Fa	Tr	Mis	5
E2	M16	Like	M2	notPnotQ	notPQ	FF	Vo	Vo	Fa	Tr	Part	4
E2	M16	Like	M1	notPQ	PQ	FF	Vo	Vo	Fa	Tr	Mat	5
E2	M17	Like	M9	notPnotQ	PnotQ	FF	Vo	Vo	Fa	Tr	Part	2
E2	M17	Like	M2	notPQ	PnotQ	FF	Vo	Vo	Fa	Tr	Part	4
E2	M17	Like	M1	notPnotQ	PnotQ	FF	Vo	Vo	Fa	Tr	Part	4
E2	M17	Like	M2	notPQ	notPQ	FF	Vo	Vo	Fa	Tr	Part	2
E2	M17	Like	M6	notPQ	notPnotQ	FF	Vo	Vo	Fa	Tr	Mis	4
E2	M17	Like	M6	notPnotQ	PnotQ	FF	Vo	Vo	Fa	Tr	Part	3
E2	M17	Like	M9	notPQ	notPQ	FF	Vo	Vo	Fa	Tr	Part	2
E2	M17	Like	M9	PQ	PQ	FF	Vo	Vo	Fa	Tr	Mat	3
E2	M17	Like	M6	PQ	notPQ	FF	Vo	Vo	Fa	Tr	Part	2
E2	M17	Like	M1	notPQ	PQ	FF	Vo	Vo	Fa	Tr	Mat	2
E2	M17	Like	M9	notPQ	notPnotQ	FF	Vo	Vo	Fa	Tr	Mis	3
E2	M17	Like	M6	notPnotQ	PQ	FF	Vo	Vo	Fa	Tr	Mat	3
E2	M17	Like	M2	notPnotQ	PQ	FF	Vo	Vo	Fa	Tr	Mat	2
E2	M17	Like	M1	PQ	notPQ	FF	Vo	Vo	Fa	Tr	Part	3
E2	M17	Like	M2	PQ	notPnotQ	FF	Vo	Vo	Fa	Tr	Mis	4
E2	M17	Like	M1	notPnotQ	notPnotQ	FF	Vo	Vo	Fa	Tr	Mis	4
E2	M18	Like	M2	PnotQ	PQ	FF	Vo	Vo	Fa	Tr	Mat	5
E2	M18	Like	M1	PnotQ	PQ	FF	Vo	Vo	Fa	Tr	Mat	5
E2	M18	Like	M2	PQ	notPnotQ	FF	Vo	Vo	Fa	Tr	Mis	2
E2	M18	Like	M9	notPnotQ	notPnotQ	FF	Vo	Vo	Fa	Tr	Mis	2
E2	M18	Like	M11	PQ	PnotQ	FF	Vo	Vo	Fa	Tr	Part	3
E2	M18	Like	M1	PnotQ	notPnotQ	FF	Vo	Vo	Fa	Tr	Mis	2
E2	M18	Like	M11	PQ	PQ	FF	Vo	Vo	Fa	Tr	Mat	5
E2	M18	Like	M9	PnotQ	notPQ	FF	Vo	Vo	Fa	Tr	Part	3
E2	M18	Like	M1	PnotQ	notPQ	FF	Vo	Vo	Fa	Tr	Part	1
E2	M18	Like	M9	PnotQ	PQ	FF	Vo	Vo	Fa	Tr	Mat	2
E2	M18	Like	M9	PnotQ	PnotQ	FF	Vo	Vo	Fa	Tr	Part	2
E2	M18	Like	M2	notPnotQ	notPQ	FF	Vo	Vo	Fa	Tr	Part	4
E2	M18	Like	M2	notPnotQ	PnotQ	FF	Vo	Vo	Fa	Tr	Part	4
E2	M18	Like	M1	PnotQ	PnotQ	FF	Vo	Vo	Fa	Tr	Part	2
E2	M18	Like	M11	notPQ	notPQ	FF	Vo	Vo	Fa	Tr	Part	4
E2	M18	Like	M11	PnotQ	notPnotQ	FF	Vo	Vo	Fa	Tr	Mis	3
E2	M19	Like	M5	PnotQ	notPQ	FF	Vo	Vo	Fa	Tr	Part	3
E2	M19	Like	M10	notPQ	notPQ	FF	Vo	Vo	Fa	Tr	Part	2
E2	M19	Like	M6	notPQ	PQ	FF	Vo	Vo	Fa	Tr	Mat	4
E2	M19	Like	M1	notPQ	PQ	FF	Vo	Vo	Fa	Tr	Mat	3
E2	M19	Like	M10	PnotQ	PnotQ	FF	Vo	Vo	Fa	Tr	Part	3
E2	M19	Like	M1	notPnotQ	notPnotQ	FF	Vo	Vo	Fa	Tr	Mis	3
E2	M19	Like	M1	notPQ	PnotQ	FF	Vo	Vo	Fa	Tr	Part	3
E2	M19	Like	M5	PnotQ	notPnotQ	FF	Vo	Vo	Fa	Tr	Mis	3
E2	M19	Like	M6	notPQ	PnotQ	FF	Vo	Vo	Fa	Tr	Part	4
E2	M19	Like	M1	PQ	notPQ	FF	Vo	Vo	Fa	Tr	Part	3
E2	M19	Like	M6	notPnotQ	notPQ	FF	Vo	Vo	Fa	Tr	Part	2
E2	M19	Like	M10	PnotQ	PQ	FF	Vo	Vo	Fa	Tr	Mat	3
E2	M19	Like	M6	PQ	notPnotQ	FF	Vo	Vo	Fa	Tr	Mis	1
E2	M19	Like	M10	PnotQ	notPnotQ	FF	Vo	Vo	Fa	Tr	Mis	1
E2	M19	Like	M5	PQ	PnotQ	FF	Vo	Vo	Fa	Tr	Part	2
E2	M19	Like	M5	PQ	PQ	FF	Vo	Vo	Fa	Tr	Mat	3
E2	M20	Like	M2	notPQ	notPnotQ	FF	Vo	Vo	Fa	Tr	Mis	2
E2	M20	Like	M3	PnotQ	PnotQ	FF	Vo	Vo	Fa	Tr	Part	4
E2	M20	Like	M4	notPQ	PQ	FF	Vo	Vo	Fa	Tr	Mat	4
E2	M20	Like	M2	PQ	PnotQ	FF	Vo	Vo	Fa	Tr	Part	4
E2	M20	Like	M6	PnotQ	PQ	FF	Vo	Vo	Fa	Tr	Mat	4
E2	M20	Like	M3	PQ	notPnotQ	FF	Vo	Vo	Fa	Tr	Mis	3
E2	M20	Like	M6	PnotQ	PnotQ	FF	Vo	Vo	Fa	Tr	Part	3
E2	M20	Like	M4	notPnotQ	PnotQ	FF	Vo	Vo	Fa	Tr	Part	3
E2	M20	Like	M4	notPQ	notPQ	FF	Vo	Vo	Fa	Tr	Part	2
E2	M20	Like	M4	PnotQ	notPnotQ	FF	Vo	Vo	Fa	Tr	Mis	3
E2	M20	Like	M2	notPnotQ	notPQ	FF	Vo	Vo	Fa	Tr	Part	4
E2	M20	Like	M3	PQ	notPQ	FF	Vo	Vo	Fa	Tr	Part	3
E2	M20	Like	M6	notPnotQ	notPQ	FF	Vo	Vo	Fa	Tr	Part	2
E2	M20	Like	M2	notPnotQ	PQ	FF	Vo	Vo	Fa	Tr	Mat	4
E2	M20	Like	M6	PQ	notPnotQ	FF	Vo	Vo	Fa	Tr	Mis	4
E2	M21	Like	M6	notPQ	notPQ	FF	Vo	Vo	Fa	Tr	Part	4
E2	M21	Like	M3	notPnotQ	PnotQ	FF	Vo	Vo	Fa	Tr	Part	1
E2	M21	Like	M4	notPnotQ	PnotQ	FF	Vo	Vo	Fa	Tr	Part	3
E2	M21	Like	M4	PQ	PQ	FF	Vo	Vo	Fa	Tr	Mat	4
E2	M21	Like	M3	PnotQ	notPnotQ	FF	Vo	Vo	Fa	Tr	Mis	3
E2	M21	Like	M3	PQ	notPQ	FF	Vo	Vo	Fa	Tr	Part	4
E2	M21	Like	M6	PnotQ	PnotQ	FF	Vo	Vo	Fa	Tr	Part	1
E2	M21	Like	M2	PQ	PnotQ	FF	Vo	Vo	Fa	Tr	Part	1
E2	M21	Like	M6	notPQ	notPnotQ	FF	Vo	Vo	Fa	Tr	Mis	3
E2	M21	Like	M6	PnotQ	PQ	FF	Vo	Vo	Fa	Tr	Mat	4
E2	M21	Like	M2	notPQ	notPQ	FF	Vo	Vo	Fa	Tr	Part	4
E2	M21	Like	M3	notPQ	PQ	FF	Vo	Vo	Fa	Tr	Mat	2
E2	M21	Like	M4	notPQ	notPnotQ	FF	Vo	Vo	Fa	Tr	Mis	1
E2	M21	Like	M4	PnotQ	notPQ	FF	Vo	Vo	Fa	Tr	Part	2
E2	M21	Like	M2	PnotQ	notPnotQ	FF	Vo	Vo	Fa	Tr	Mis	3
E2	M21	Like	M2	notPnotQ	PQ	FF	Vo	Vo	Fa	Tr	Mat	2
E2	M22	Like	M1	PQ	notPnotQ	FF	Vo	Vo	Fa	Tr	Mis	4
E2	M22	Like	M6	notPnotQ	PnotQ	FF	Vo	Vo	Fa	Tr	Part	4
E2	M22	Like	M1	PnotQ	PnotQ	FF	Vo	Vo	Fa	Tr	Part	5
E2	M22	Like	M10	PQ	PQ	FF	Vo	Vo	Fa	Tr	Mat	1
E2	M22	Like	M5	notPQ	notPQ	FF	Vo	Vo	Fa	Tr	Part	3
E2	M22	Like	M6	notPnotQ	PQ	FF	Vo	Vo	Fa	Tr	Mat	1
E2	M22	Like	M10	PnotQ	notPnotQ	FF	Vo	Vo	Fa	Tr	Mis	3
E2	M22	Like	M1	notPQ	notPQ	FF	Vo	Vo	Fa	Tr	Part	2
E2	M22	Like	M5	notPnotQ	PnotQ	FF	Vo	Vo	Fa	Tr	Part	1
E2	M22	Like	M10	PQ	notPQ	FF	Vo	Vo	Fa	Tr	Part	2
E2	M22	Like	M6	PnotQ	notPnotQ	FF	Vo	Vo	Fa	Tr	Mis	4
E2	M22	Like	M6	PQ	notPQ	FF	Vo	Vo	Fa	Tr	Part	2
E2	M22	Like	M1	notPQ	PQ	FF	Vo	Vo	Fa	Tr	Mat	2
E2	M22	Like	M5	notPnotQ	notPnotQ	FF	Vo	Vo	Fa	Tr	Mis	4
E2	M22	Like	M5	PnotQ	PQ	FF	Vo	Vo	Fa	Tr	Mat	1
E2	M22	Like	M10	PnotQ	PnotQ	FF	Vo	Vo	Fa	Tr	Part	4
E2	M23	Like	M11	notPQ	notPnotQ	FF	Vo	Vo	Fa	Tr	Mis	4
E2	M23	Like	M1	notPQ	notPQ	FF	Vo	Vo	Fa	Tr	Part	3
E2	M23	Like	M2	notPnotQ	notPnotQ	FF	Vo	Vo	Fa	Tr	Mis	4
E2	M23	Like	M11	notPQ	PQ	FF	Vo	Vo	Fa	Tr	Mat	4
E2	M23	Like	M9	PnotQ	PnotQ	FF	Vo	Vo	Fa	Tr	Part	2
E2	M23	Like	M1	notPnotQ	PnotQ	FF	Vo	Vo	Fa	Tr	Part	3
E2	M23	Like	M11	notPnotQ	notPQ	FF	Vo	Vo	Fa	Tr	Part	4
E2	M23	Like	M9	notPnotQ	PQ	FF	Vo	Vo	Fa	Tr	Mat	2
E2	M23	Like	M1	notPnotQ	notPnotQ	FF	Vo	Vo	Fa	Tr	Mis	3
E2	M23	Like	M11	PnotQ	PnotQ	FF	Vo	Vo	Fa	Tr	Part	4
E2	M23	Like	M9	PQ	notPnotQ	FF	Vo	Vo	Fa	Tr	Mis	3
E2	M23	Like	M2	PQ	notPQ	FF	Vo	Vo	Fa	Tr	Part	4
E2	M23	Like	M2	PnotQ	PQ	FF	Vo	Vo	Fa	Tr	Mat	4
E2	M23	Like	M1	PQ	PQ	FF	Vo	Vo	Fa	Tr	Mat	4
E2	M23	Like	M2	notPQ	PnotQ	FF	Vo	Vo	Fa	Tr	Part	4
E2	M23	Like	M9	notPnotQ	notPQ	FF	Vo	Vo	Fa	Tr	Part	4
E2	M24	Like	M1	notPnotQ	PQ	FF	Vo	Vo	Fa	Tr	Mat	4
E2	M24	Like	M2	notPnotQ	PQ	FF	Vo	Vo	Fa	Tr	Mat	1
E2	M24	Like	M2	notPnotQ	notPnotQ	FF	Vo	Vo	Fa	Tr	Mis	2
E2	M24	Like	M9	PnotQ	notPQ	FF	Vo	Vo	Fa	Tr	Part	2
E2	M24	Like	M2	notPQ	PnotQ	FF	Vo	Vo	Fa	Tr	Part	2
E2	M24	Like	M1	PnotQ	notPQ	FF	Vo	Vo	Fa	Tr	Part	2
E2	M24	Like	M1	notPnotQ	notPnotQ	FF	Vo	Vo	Fa	Tr	Mis	3
E2	M24	Like	M9	PQ	notPnotQ	FF	Vo	Vo	Fa	Tr	Mis	2
E2	M24	Like	M6	notPQ	PQ	FF	Vo	Vo	Fa	Tr	Mat	1
E2	M24	Like	M1	notPQ	PnotQ	FF	Vo	Vo	Fa	Tr	Part	5
E2	M24	Like	M2	notPQ	notPQ	FF	Vo	Vo	Fa	Tr	Part	2
E2	M24	Like	M6	notPnotQ	notPQ	FF	Vo	Vo	Fa	Tr	Part	4
E2	M24	Like	M9	PnotQ	PQ	FF	Vo	Vo	Fa	Tr	Mat	1
E2	M24	Like	M6	PQ	PnotQ	FF	Vo	Vo	Fa	Tr	Part	3
E2	M24	Like	M6	notPQ	notPnotQ	FF	Vo	Vo	Fa	Tr	Mis	2
E2	M24	Like	M9	notPnotQ	PnotQ	FF	Vo	Vo	Fa	Tr	Part	2
E2	M25	Like	M1	notPnotQ	notPQ	FF	Vo	Vo	Fa	Tr	Part	4
E2	M25	Like	M6	PQ	PQ	FF	Vo	Vo	Fa	Tr	Mat	1
E2	M25	Like	M6	PnotQ	notPnotQ	FF	Vo	Vo	Fa	Tr	Mis	3
E2	M25	Like	M1	PQ	PQ	FF	Vo	Vo	Fa	Tr	Mat	2
E2	M25	Like	M9	notPQ	notPQ	FF	Vo	Vo	Fa	Tr	Part	2
E2	M25	Like	M9	PQ	notPnotQ	FF	Vo	Vo	Fa	Tr	Mis	3
E2	M25	Like	M2	PnotQ	notPnotQ	FF	Vo	Vo	Fa	Tr	Mis	3
E2	M25	Like	M1	notPQ	notPnotQ	FF	Vo	Vo	Fa	Tr	Mis	3
E2	M25	Like	M9	PnotQ	PnotQ	FF	Vo	Vo	Fa	Tr	Part	4
E2	M25	Like	M6	notPQ	notPQ	FF	Vo	Vo	Fa	Tr	Part	5
E2	M25	Like	M6	PQ	PnotQ	FF	Vo	Vo	Fa	Tr	Part	4
E2	M25	Like	M2	notPnotQ	PQ	FF	Vo	Vo	Fa	Tr	Mat	5
E2	M25	Like	M2	notPnotQ	notPQ	FF	Vo	Vo	Fa	Tr	Part	2
E2	M25	Like	M9	notPQ	PQ	FF	Vo	Vo	Fa	Tr	Mat	5
E2	M25	Like	M1	PQ	PnotQ	FF	Vo	Vo	Fa	Tr	Part	4
E2	M25	Like	M2	PnotQ	PnotQ	FF	Vo	Vo	Fa	Tr	Part	3
E2	M26	Like	M9	notPnotQ	notPnotQ	FF	Vo	Vo	Fa	Tr	Mis	3
E2	M26	Like	M2	PnotQ	notPQ	FF	Vo	Vo	Fa	Tr	Part	2
E2	M26	Like	M2	notPQ	PQ	FF	Vo	Vo	Fa	Tr	Mat	4
E2	M26	Like	M1	PQ	notPnotQ	FF	Vo	Vo	Fa	Tr	Mis	3
E2	M26	Like	M1	PQ	notPQ	FF	Vo	Vo	Fa	Tr	Part	4
E2	M26	Like	M9	PQ	PnotQ	FF	Vo	Vo	Fa	Tr	Part	2
E2	M26	Like	M1	PnotQ	PnotQ	FF	Vo	Vo	Fa	Tr	Part	3
E2	M26	Like	M11	PQ	notPnotQ	FF	Vo	Vo	Fa	Tr	Mis	2
E2	M26	Like	M9	PnotQ	notPQ	FF	Vo	Vo	Fa	Tr	Part	4
E2	M26	Like	M2	notPnotQ	PnotQ	FF	Vo	Vo	Fa	Tr	Part	2
E2	M26	Like	M1	PnotQ	PQ	FF	Vo	Vo	Fa	Tr	Mat	2
E2	M26	Like	M2	notPQ	notPnotQ	FF	Vo	Vo	Fa	Tr	Mis	4
E2	M26	Like	M9	PQ	PQ	FF	Vo	Vo	Fa	Tr	Mat	2
E2	M26	Like	M11	notPnotQ	notPQ	FF	Vo	Vo	Fa	Tr	Part	3
E2	M26	Like	M11	notPQ	PnotQ	FF	Vo	Vo	Fa	Tr	Part	3
E2	M27	Like	M5	PnotQ	notPQ	FF	Vo	Vo	Fa	Tr	Part	2
E2	M27	Like	M5	notPnotQ	notPnotQ	FF	Vo	Vo	Fa	Tr	Mis	5
E2	M27	Like	M5	notPnotQ	PQ	FF	Vo	Vo	Fa	Tr	Mat	1
E2	M27	Like	M10	notPnotQ	PQ	FF	Vo	Vo	Fa	Tr	Mat	5
E2	M27	Like	M10	PQ	notPnotQ	FF	Vo	Vo	Fa	Tr	Mis	5
E2	M27	Like	M6	notPnotQ	notPnotQ	FF	Vo	Vo	Fa	Tr	Mis	4
E2	M27	Like	M1	PnotQ	notPnotQ	FF	Vo	Vo	Fa	Tr	Mis	3
E2	M27	Like	M5	PnotQ	PnotQ	FF	Vo	Vo	Fa	Tr	Part	4
E2	M27	Like	M10	notPnotQ	notPQ	FF	Vo	Vo	Fa	Tr	Part	4
E2	M27	Like	M6	PQ	PnotQ	FF	Vo	Vo	Fa	Tr	Part	2
E2	M27	Like	M10	notPQ	PnotQ	FF	Vo	Vo	Fa	Tr	Part	3
E2	M27	Like	M1	notPQ	PnotQ	FF	Vo	Vo	Fa	Tr	Part	4
E2	M27	Like	M1	notPnotQ	PQ	FF	Vo	Vo	Fa	Tr	Mat	4
E2	M27	Like	M1	PQ	notPQ	FF	Vo	Vo	Fa	Tr	Part	3
E2	M27	Like	M6	notPnotQ	PQ	FF	Vo	Vo	Fa	Tr	Mat	3
E2	M27	Like	M6	PnotQ	notPQ	FF	Vo	Vo	Fa	Tr	Part	1
E1	F01	Like	F1	PQ	PQ	TT	Tr	Tr	Tr	Tr	Mat	5
E1	F01	Like	F2	PQ	PQ	TT	Tr	Tr	Tr	Tr	Mat	5
E1	F01	Like	F3	PQ	PQ	TT	Tr	Tr	Tr	Tr	Mat	5
E1	F01	Like	F4	PQ	PQ	TT	Tr	Tr	Tr	Tr	Mat	5
E1	F01	Like	F5	PQ	PQ	TT	Tr	Tr	Tr	Tr	Mat	5
E1	F01	Like	F6	PQ	PQ	TT	Tr	Tr	Tr	Tr	Mat	5
E1	F02	Like	F1	PQ	PQ	TT	Tr	Tr	Tr	Tr	Mat	5
E1	F02	Like	F2	PQ	PQ	TT	Tr	Tr	Tr	Tr	Mat	5
E1	F02	Like	F3	PQ	PQ	TT	Tr	Tr	Tr	Tr	Mat	5
E1	F02	Like	F4	PQ	PQ	TT	Tr	Tr	Tr	Tr	Mat	5
E1	F02	Like	F5	PQ	PQ	TT	Tr	Tr	Tr	Tr	Mat	5
E1	F02	Like	F6	PQ	PQ	TT	Tr	Tr	Tr	Tr	Mat	5
E1	F03	Like	F1	PQ	PQ	TT	Tr	Tr	Tr	Tr	Mat	5
E1	F03	Like	F2	PQ	PQ	TT	Tr	Tr	Tr	Tr	Mat	5
E1	F03	Like	F3	PQ	PQ	TT	Tr	Tr	Tr	Tr	Mat	5
E1	F03	Like	F4	PQ	PQ	TT	Tr	Tr	Tr	Tr	Mat	5
E1	F03	Like	F5	PQ	PQ	TT	Tr	Tr	Tr	Tr	Mat	5
E1	F03	Like	F6	PQ	PQ	TT	Tr	Tr	Tr	Tr	Mat	5
E1	F04	Like	F2	PQ	PQ	TT	Tr	Tr	Tr	Tr	Mat	3
E1	F04	Like	F5	PQ	PQ	TT	Tr	Tr	Tr	Tr	Mat	3
E1	F04	Like	F1	PQ	PQ	TT	Tr	Tr	Tr	Tr	Mat	4
E1	F04	Like	F3	PQ	PQ	TT	Tr	Tr	Tr	Tr	Mat	4
E1	F04	Like	F4	PQ	PQ	TT	Tr	Tr	Tr	Tr	Mat	4
E1	F04	Like	F6	PQ	PQ	TT	Tr	Tr	Tr	Tr	Mat	4
E1	F05	Like	F1	PQ	PQ	TT	Tr	Tr	Tr	Tr	Mat	5
E1	F05	Like	F2	PQ	PQ	TT	Tr	Tr	Tr	Tr	Mat	5
E1	F05	Like	F3	PQ	PQ	TT	Tr	Tr	Tr	Tr	Mat	5
E1	F05	Like	F4	PQ	PQ	TT	Tr	Tr	Tr	Tr	Mat	5
E1	F05	Like	F5	PQ	PQ	TT	Tr	Tr	Tr	Tr	Mat	5
E1	F05	Like	F6	PQ	PQ	TT	Tr	Tr	Tr	Tr	Mat	5
E1	F06	Like	F1	PQ	PQ	TT	Tr	Tr	Tr	Tr	Mat	5
E1	F06	Like	F2	PQ	PQ	TT	Tr	Tr	Tr	Tr	Mat	5
E1	F06	Like	F3	PQ	PQ	TT	Tr	Tr	Tr	Tr	Mat	5
E1	F06	Like	F4	PQ	PQ	TT	Tr	Tr	Tr	Tr	Mat	5
E1	F06	Like	F5	PQ	PQ	TT	Tr	Tr	Tr	Tr	Mat	5
E1	F06	Like	F6	PQ	PQ	TT	Tr	Tr	Tr	Tr	Mat	5
E1	F07	Like	F2	PQ	PQ	TT	Tr	Tr	Tr	Tr	Mat	4
E1	F07	Like	F1	PQ	PQ	TT	Tr	Tr	Tr	Tr	Mat	5
E1	F07	Like	F3	PQ	PQ	TT	Tr	Tr	Tr	Tr	Mat	5
E1	F07	Like	F4	PQ	PQ	TT	Tr	Tr	Tr	Tr	Mat	5
E1	F07	Like	F5	PQ	PQ	TT	Tr	Tr	Tr	Tr	Mat	5
E1	F07	Like	F6	PQ	PQ	TT	Tr	Tr	Tr	Tr	Mat	5
E1	F08	Like	F1	PQ	PQ	TT	Tr	Tr	Tr	Tr	Mat	3
E1	F08	Like	F3	PQ	PQ	TT	Tr	Tr	Tr	Tr	Mat	3
E1	F08	Like	F2	PQ	PQ	TT	Tr	Tr	Tr	Tr	Mat	4
E1	F08	Like	F4	PQ	PQ	TT	Tr	Tr	Tr	Tr	Mat	4
E1	F08	Like	F5	PQ	PQ	TT	Tr	Tr	Tr	Tr	Mat	4
E1	F08	Like	F6	PQ	PQ	TT	Tr	Tr	Tr	Tr	Mat	4
E1	F09	Like	F1	PQ	PQ	TT	Tr	Tr	Tr	Tr	Mat	5
E1	F09	Like	F2	PQ	PQ	TT	Tr	Tr	Tr	Tr	Mat	5
E1	F09	Like	F3	PQ	PQ	TT	Tr	Tr	Tr	Tr	Mat	5
E1	F09	Like	F4	PQ	PQ	TT	Tr	Tr	Tr	Tr	Mat	5
E1	F09	Like	F5	PQ	PQ	TT	Tr	Tr	Tr	Tr	Mat	5
E1	F09	Like	F6	PQ	PQ	TT	Tr	Tr	Tr	Tr	Mat	5
E1	F10	Like	F1	PQ	PQ	TT	Tr	Tr	Tr	Tr	Mat	5
E1	F10	Like	F2	PQ	PQ	TT	Tr	Tr	Tr	Tr	Mat	5
E1	F10	Like	F3	PQ	PQ	TT	Tr	Tr	Tr	Tr	Mat	5
E1	F10	Like	F4	PQ	PQ	TT	Tr	Tr	Tr	Tr	Mat	5
E1	F10	Like	F5	PQ	PQ	TT	Tr	Tr	Tr	Tr	Mat	5
E1	F10	Like	F6	PQ	PQ	TT	Tr	Tr	Tr	Tr	Mat	5
E1	F11	Like	F1	PQ	PQ	TT	Tr	Tr	Tr	Tr	Mat	5
E1	F11	Like	F2	PQ	PQ	TT	Tr	Tr	Tr	Tr	Mat	5
E1	F11	Like	F3	PQ	PQ	TT	Tr	Tr	Tr	Tr	Mat	5
E1	F11	Like	F4	PQ	PQ	TT	Tr	Tr	Tr	Tr	Mat	5
E1	F11	Like	F5	PQ	PQ	TT	Tr	Tr	Tr	Tr	Mat	5
E1	F11	Like	F6	PQ	PQ	TT	Tr	Tr	Tr	Tr	Mat	5
E1	F12	Like	F1	PQ	PQ	TT	Tr	Tr	Tr	Tr	Mat	5
E1	F12	Like	F2	PQ	PQ	TT	Tr	Tr	Tr	Tr	Mat	5
E1	F12	Like	F3	PQ	PQ	TT	Tr	Tr	Tr	Tr	Mat	5
E1	F12	Like	F4	PQ	PQ	TT	Tr	Tr	Tr	Tr	Mat	5
E1	F12	Like	F5	PQ	PQ	TT	Tr	Tr	Tr	Tr	Mat	5
E1	F12	Like	F6	PQ	PQ	TT	Tr	Tr	Tr	Tr	Mat	5
E1	F13	Like	F1	PQ	PQ	TT	Tr	Tr	Tr	Tr	Mat	3
E1	F13	Like	F3	PQ	PQ	TT	Tr	Tr	Tr	Tr	Mat	4
E1	F13	Like	F6	PQ	PQ	TT	Tr	Tr	Tr	Tr	Mat	4
E1	F13	Like	F2	PQ	PQ	TT	Tr	Tr	Tr	Tr	Mat	5
E1	F13	Like	F4	PQ	PQ	TT	Tr	Tr	Tr	Tr	Mat	5
E1	F13	Like	F5	PQ	PQ	TT	Tr	Tr	Tr	Tr	Mat	5
E1	F14	Like	F1	PQ	PQ	TT	Tr	Tr	Tr	Tr	Mat	3
E1	F14	Like	F2	PQ	PQ	TT	Tr	Tr	Tr	Tr	Mat	4
E1	F14	Like	F4	PQ	PQ	TT	Tr	Tr	Tr	Tr	Mat	4
E1	F14	Like	F5	PQ	PQ	TT	Tr	Tr	Tr	Tr	Mat	4
E1	F14	Like	F6	PQ	PQ	TT	Tr	Tr	Tr	Tr	Mat	4
E1	F14	Like	F3	PQ	PQ	TT	Tr	Tr	Tr	Tr	Mat	5
E1	F15	Like	F1	PQ	PQ	TT	Tr	Tr	Tr	Tr	Mat	5
E1	F15	Like	F2	PQ	PQ	TT	Tr	Tr	Tr	Tr	Mat	5
E1	F15	Like	F3	PQ	PQ	TT	Tr	Tr	Tr	Tr	Mat	5
E1	F15	Like	F4	PQ	PQ	TT	Tr	Tr	Tr	Tr	Mat	5
E1	F15	Like	F5	PQ	PQ	TT	Tr	Tr	Tr	Tr	Mat	5
E1	F15	Like	F6	PQ	PQ	TT	Tr	Tr	Tr	Tr	Mat	5
E1	F16	Like	F1	PQ	PQ	TT	Tr	Tr	Tr	Tr	Mat	5
E1	F16	Like	F2	PQ	PQ	TT	Tr	Tr	Tr	Tr	Mat	5
E1	F16	Like	F3	PQ	PQ	TT	Tr	Tr	Tr	Tr	Mat	5
E1	F16	Like	F4	PQ	PQ	TT	Tr	Tr	Tr	Tr	Mat	5
E1	F16	Like	F5	PQ	PQ	TT	Tr	Tr	Tr	Tr	Mat	5
E1	F16	Like	F6	PQ	PQ	TT	Tr	Tr	Tr	Tr	Mat	5
E1	F17	Like	F1	PQ	PQ	TT	Tr	Tr	Tr	Tr	Mat	5
E1	F17	Like	F2	PQ	PQ	TT	Tr	Tr	Tr	Tr	Mat	5
E1	F17	Like	F3	PQ	PQ	TT	Tr	Tr	Tr	Tr	Mat	5
E1	F17	Like	F4	PQ	PQ	TT	Tr	Tr	Tr	Tr	Mat	5
E1	F17	Like	F5	PQ	PQ	TT	Tr	Tr	Tr	Tr	Mat	5
E1	F17	Like	F6	PQ	PQ	TT	Tr	Tr	Tr	Tr	Mat	5
E1	F18	Like	F6	PQ	PQ	TT	Tr	Tr	Tr	Tr	Mat	2
E1	F18	Like	F4	PQ	PQ	TT	Tr	Tr	Tr	Tr	Mat	3
E1	F18	Like	F1	PQ	PQ	TT	Tr	Tr	Tr	Tr	Mat	4
E1	F18	Like	F2	PQ	PQ	TT	Tr	Tr	Tr	Tr	Mat	4
E1	F18	Like	F3	PQ	PQ	TT	Tr	Tr	Tr	Tr	Mat	4
E1	F18	Like	F5	PQ	PQ	TT	Tr	Tr	Tr	Tr	Mat	4
E1	F19	Like	F1	PQ	PQ	TT	Tr	Tr	Tr	Tr	Mat	4
E1	F19	Like	F3	PQ	PQ	TT	Tr	Tr	Tr	Tr	Mat	4
E1	F19	Like	F5	PQ	PQ	TT	Tr	Tr	Tr	Tr	Mat	4
E1	F19	Like	F2	PQ	PQ	TT	Tr	Tr	Tr	Tr	Mat	5
E1	F19	Like	F4	PQ	PQ	TT	Tr	Tr	Tr	Tr	Mat	5
E1	F19	Like	F6	PQ	PQ	TT	Tr	Tr	Tr	Tr	Mat	5
E1	F21	Like	F1	PQ	PQ	TT	Tr	Tr	Tr	Tr	Mat	5
E1	F21	Like	F2	PQ	PQ	TT	Tr	Tr	Tr	Tr	Mat	5
E1	F21	Like	F3	PQ	PQ	TT	Tr	Tr	Tr	Tr	Mat	5
E1	F21	Like	F4	PQ	PQ	TT	Tr	Tr	Tr	Tr	Mat	5
E1	F21	Like	F5	PQ	PQ	TT	Tr	Tr	Tr	Tr	Mat	5
E1	F21	Like	F6	PQ	PQ	TT	Tr	Tr	Tr	Tr	Mat	5
E1	F22	Like	F2	PQ	PQ	TT	Tr	Tr	Tr	Tr	Mat	1
E1	F22	Like	F3	PQ	PQ	TT	Tr	Tr	Tr	Tr	Mat	2
E1	F22	Like	F5	PQ	PQ	TT	Tr	Tr	Tr	Tr	Mat	3
E1	F22	Like	F1	PQ	PQ	TT	Tr	Tr	Tr	Tr	Mat	5
E1	F22	Like	F4	PQ	PQ	TT	Tr	Tr	Tr	Tr	Mat	5
E1	F22	Like	F6	PQ	PQ	TT	Tr	Tr	Tr	Tr	Mat	5
E1	F23	Like	F1	PQ	PQ	TT	Tr	Tr	Tr	Tr	Mat	5
E1	F23	Like	F2	PQ	PQ	TT	Tr	Tr	Tr	Tr	Mat	5
E1	F23	Like	F3	PQ	PQ	TT	Tr	Tr	Tr	Tr	Mat	5
E1	F23	Like	F4	PQ	PQ	TT	Tr	Tr	Tr	Tr	Mat	5
E1	F23	Like	F5	PQ	PQ	TT	Tr	Tr	Tr	Tr	Mat	5
E1	F23	Like	F6	PQ	PQ	TT	Tr	Tr	Tr	Tr	Mat	5
E1	F24	Like	F1	PQ	PQ	TT	Tr	Tr	Tr	Tr	Mat	1
E1	F24	Like	F2	PQ	PQ	TT	Tr	Tr	Tr	Tr	Mat	1
E1	F24	Like	F3	PQ	PQ	TT	Tr	Tr	Tr	Tr	Mat	1
E1	F24	Like	F4	PQ	PQ	TT	Tr	Tr	Tr	Tr	Mat	1
E1	F24	Like	F5	PQ	PQ	TT	Tr	Tr	Tr	Tr	Mat	1
E1	F24	Like	F6	PQ	PQ	TT	Tr	Tr	Tr	Tr	Mat	1
E1	F25	Like	F5	PQ	PQ	TT	Tr	Tr	Tr	Tr	Mat	2
E1	F25	Like	F4	PQ	PQ	TT	Tr	Tr	Tr	Tr	Mat	3
E1	F25	Like	F2	PQ	PQ	TT	Tr	Tr	Tr	Tr	Mat	4
E1	F25	Like	F3	PQ	PQ	TT	Tr	Tr	Tr	Tr	Mat	4
E1	F25	Like	F6	PQ	PQ	TT	Tr	Tr	Tr	Tr	Mat	4
E1	F25	Like	F1	PQ	PQ	TT	Tr	Tr	Tr	Tr	Mat	5
E1	F26	Like	F5	PQ	PQ	TT	Tr	Tr	Tr	Tr	Mat	1
E1	F26	Like	F1	PQ	PQ	TT	Tr	Tr	Tr	Tr	Mat	4
E1	F26	Like	F3	PQ	PQ	TT	Tr	Tr	Tr	Tr	Mat	4
E1	F26	Like	F4	PQ	PQ	TT	Tr	Tr	Tr	Tr	Mat	4
E1	F26	Like	F6	PQ	PQ	TT	Tr	Tr	Tr	Tr	Mat	4
E1	F26	Like	F2	PQ	PQ	TT	Tr	Tr	Tr	Tr	Mat	5
E1	F27	Like	F5	PQ	PQ	TT	Tr	Tr	Tr	Tr	Mat	4
E1	F27	Like	F1	PQ	PQ	TT	Tr	Tr	Tr	Tr	Mat	5
E1	F27	Like	F2	PQ	PQ	TT	Tr	Tr	Tr	Tr	Mat	5
E1	F27	Like	F3	PQ	PQ	TT	Tr	Tr	Tr	Tr	Mat	5
E1	F27	Like	F4	PQ	PQ	TT	Tr	Tr	Tr	Tr	Mat	5
E1	F27	Like	F6	PQ	PQ	TT	Tr	Tr	Tr	Tr	Mat	5
E1	F28	Like	F3	PQ	PQ	TT	Tr	Tr	Tr	Tr	Mat	3
E1	F28	Like	F4	PQ	PQ	TT	Tr	Tr	Tr	Tr	Mat	3
E1	F28	Like	F2	PQ	PQ	TT	Tr	Tr	Tr	Tr	Mat	4
E1	F28	Like	F6	PQ	PQ	TT	Tr	Tr	Tr	Tr	Mat	4
E1	F28	Like	F1	PQ	PQ	TT	Tr	Tr	Tr	Tr	Mat	5
E1	F28	Like	F5	PQ	PQ	TT	Tr	Tr	Tr	Tr	Mat	5
E1	F29	Like	F5	PQ	PQ	TT	Tr	Tr	Tr	Tr	Mat	3
E1	F29	Like	F1	PQ	PQ	TT	Tr	Tr	Tr	Tr	Mat	5
E1	F29	Like	F2	PQ	PQ	TT	Tr	Tr	Tr	Tr	Mat	5
E1	F29	Like	F3	PQ	PQ	TT	Tr	Tr	Tr	Tr	Mat	5
E1	F29	Like	F4	PQ	PQ	TT	Tr	Tr	Tr	Tr	Mat	5
E1	F29	Like	F6	PQ	PQ	TT	Tr	Tr	Tr	Tr	Mat	5
E1	F30	Like	F1	PQ	PQ	TT	Tr	Tr	Tr	Tr	Mat	5
E1	F30	Like	F2	PQ	PQ	TT	Tr	Tr	Tr	Tr	Mat	5
E1	F30	Like	F3	PQ	PQ	TT	Tr	Tr	Tr	Tr	Mat	5
E1	F30	Like	F4	PQ	PQ	TT	Tr	Tr	Tr	Tr	Mat	5
E1	F30	Like	F5	PQ	PQ	TT	Tr	Tr	Tr	Tr	Mat	5
E1	F30	Like	F6	PQ	PQ	TT	Tr	Tr	Tr	Tr	Mat	5
E2	M01	Like	M6	PQ	PQ	TT	Tr	Tr	Tr	Tr	Mat	5
E2	M01	Like	M9	PQ	PQ	TT	Tr	Tr	Tr	Tr	Mat	5
E2	M01	Like	M1	PQ	PQ	TT	Tr	Tr	Tr	Tr	Mat	5
E2	M01	Like	M9	PnotQ	PnotQ	TT	Tr	Tr	Tr	Tr	Part	4
E2	M01	Like	M2	PQ	PQ	TT	Tr	Tr	Tr	Tr	Mat	5
E2	M01	Like	M2	PnotQ	PnotQ	TT	Tr	Tr	Tr	Tr	Part	4
E2	M01	Like	M6	notPQ	notPQ	TT	Tr	Tr	Tr	Tr	Part	2
E2	M01	Like	M1	notPQ	notPQ	TT	Tr	Tr	Tr	Tr	Part	1
E2	M01	Like	M9	notPnotQ	notPnotQ	TT	Tr	Tr	Tr	Tr	Mis	2
E2	M01	Like	M9	notPQ	notPQ	TT	Tr	Tr	Tr	Tr	Part	2
E2	M01	Like	M2	notPQ	notPQ	TT	Tr	Tr	Tr	Tr	Part	4
E2	M01	Like	M1	notPnotQ	notPnotQ	TT	Tr	Tr	Tr	Tr	Mis	4
E2	M01	Like	M1	PnotQ	PnotQ	TT	Tr	Tr	Tr	Tr	Part	5
E2	M01	Like	M2	notPnotQ	notPnotQ	TT	Tr	Tr	Tr	Tr	Mis	2
E2	M01	Like	M6	notPnotQ	notPnotQ	TT	Tr	Tr	Tr	Tr	Mis	3
E2	M02	Like	M9	notPQ	PQ	TT	Tr	Tr	Tr	Tr	Mat	5
E2	M02	Like	M11	notPQ	PQ	TT	Tr	Tr	Tr	Tr	Mat	5
E2	M02	Like	M9	PnotQ	notPnotQ	TT	Tr	Tr	Tr	Tr	Mis	2
E2	M02	Like	M1	notPQ	PQ	TT	Tr	Tr	Tr	Tr	Mat	5
E2	M02	Like	M11	PnotQ	PnotQ	TT	Tr	Tr	Tr	Tr	Part	4
E2	M02	Like	M1	PnotQ	notPnotQ	TT	Tr	Tr	Tr	Tr	Mis	2
E2	M02	Like	M1	notPQ	notPQ	TT	Tr	Tr	Tr	Tr	Part	4
E2	M02	Like	M1	PQ	PnotQ	TT	Tr	Tr	Tr	Tr	Part	4
E2	M02	Like	M2	notPQ	notPnotQ	TT	Tr	Tr	Tr	Tr	Mis	3
E2	M02	Like	M11	notPQ	notPQ	TT	Tr	Tr	Tr	Tr	Part	3
E2	M02	Like	M2	PnotQ	notPQ	TT	Tr	Tr	Tr	Tr	Part	3
E2	M02	Like	M11	notPQ	notPnotQ	TT	Tr	Tr	Tr	Tr	Mis	2
E2	M02	Like	M2	PQ	PQ	TT	Tr	Tr	Tr	Tr	Mat	3
E2	M02	Like	M2	PQ	PnotQ	TT	Tr	Tr	Tr	Tr	Part	3
E2	M02	Like	M9	PQ	notPQ	TT	Tr	Tr	Tr	Tr	Part	2
E2	M02	Like	M9	notPQ	PnotQ	TT	Tr	Tr	Tr	Tr	Part	3
E2	M03	Like	M1	notPQ	notPQ	TT	Tr	Tr	Tr	Tr	Part	2
E2	M03	Like	M1	PnotQ	PnotQ	TT	Tr	Tr	Tr	Tr	Part	2
E2	M03	Like	M10	notPQ	PnotQ	TT	Tr	Tr	Tr	Tr	Part	2
E2	M03	Like	M5	PQ	PQ	TT	Tr	Tr	Tr	Tr	Mat	5
E2	M03	Like	M5	notPQ	notPnotQ	TT	Tr	Tr	Tr	Tr	Mis	2
E2	M03	Like	M10	notPnotQ	notPnotQ	TT	Tr	Tr	Tr	Tr	Mis	2
E2	M03	Like	M6	notPnotQ	PQ	TT	Tr	Tr	Tr	Tr	Mat	5
E2	M03	Like	M5	notPnotQ	PnotQ	TT	Tr	Tr	Tr	Tr	Part	2
E2	M03	Like	M6	PQ	PnotQ	TT	Tr	Tr	Tr	Tr	Part	2
E2	M03	Like	M10	notPQ	PQ	TT	Tr	Tr	Tr	Tr	Mat	5
E2	M03	Like	M6	PnotQ	notPnotQ	TT	Tr	Tr	Tr	Tr	Mis	4
E2	M03	Like	M1	PnotQ	PQ	TT	Tr	Tr	Tr	Tr	Mat	5
E2	M03	Like	M10	PQ	notPQ	TT	Tr	Tr	Tr	Tr	Part	1
E2	M03	Like	M5	PnotQ	notPQ	TT	Tr	Tr	Tr	Tr	Part	2
E2	M03	Like	M1	notPnotQ	notPnotQ	TT	Tr	Tr	Tr	Tr	Mis	2
E2	M03	Like	M6	PnotQ	notPQ	TT	Tr	Tr	Tr	Tr	Part	2
E2	M04	Like	M3	PnotQ	PQ	TT	Tr	Tr	Tr	Tr	Mat	5
E2	M04	Like	M4	notPnotQ	PQ	TT	Tr	Tr	Tr	Tr	Mat	5
E2	M04	Like	M2	PnotQ	PQ	TT	Tr	Tr	Tr	Tr	Mat	5
E2	M04	Like	M6	PQ	PnotQ	TT	Tr	Tr	Tr	Tr	Part	5
E2	M04	Like	M6	notPnotQ	PQ	TT	Tr	Tr	Tr	Tr	Mat	5
E2	M04	Like	M4	notPQ	notPQ	TT	Tr	Tr	Tr	Tr	Part	2
E2	M04	Like	M6	PQ	notPQ	TT	Tr	Tr	Tr	Tr	Part	2
E2	M04	Like	M3	notPQ	notPQ	TT	Tr	Tr	Tr	Tr	Part	5
E2	M04	Like	M2	PQ	notPQ	TT	Tr	Tr	Tr	Tr	Part	4
E2	M04	Like	M4	PQ	PnotQ	TT	Tr	Tr	Tr	Tr	Part	4
E2	M04	Like	M6	notPnotQ	notPnotQ	TT	Tr	Tr	Tr	Tr	Mis	5
E2	M04	Like	M2	notPnotQ	PnotQ	TT	Tr	Tr	Tr	Tr	Part	4
E2	M04	Like	M3	notPQ	notPnotQ	TT	Tr	Tr	Tr	Tr	Mis	4
E2	M04	Like	M3	PnotQ	PnotQ	TT	Tr	Tr	Tr	Tr	Part	4
E2	M04	Like	M2	notPnotQ	notPnotQ	TT	Tr	Tr	Tr	Tr	Mis	4
E2	M04	Like	M4	notPnotQ	notPnotQ	TT	Tr	Tr	Tr	Tr	Mis	4
E2	M05	Like	M2	notPnotQ	PQ	TT	Tr	Tr	Tr	Tr	Mat	5
E2	M05	Like	M4	PQ	PQ	TT	Tr	Tr	Tr	Tr	Mat	5
E2	M05	Like	M6	notPnotQ	PQ	TT	Tr	Tr	Tr	Tr	Mat	5
E2	M05	Like	M3	PQ	PnotQ	TT	Tr	Tr	Tr	Tr	Part	5
E2	M05	Like	M6	notPnotQ	notPQ	TT	Tr	Tr	Tr	Tr	Part	4
E2	M05	Like	M2	notPQ	PnotQ	TT	Tr	Tr	Tr	Tr	Part	5
E2	M05	Like	M3	PQ	PQ	TT	Tr	Tr	Tr	Tr	Mat	5
E2	M05	Like	M2	PQ	notPQ	TT	Tr	Tr	Tr	Tr	Part	2
E2	M05	Like	M3	PQ	notPQ	TT	Tr	Tr	Tr	Tr	Part	2
E2	M05	Like	M6	PQ	PnotQ	TT	Tr	Tr	Tr	Tr	Part	5
E2	M05	Like	M2	PnotQ	notPnotQ	TT	Tr	Tr	Tr	Tr	Mis	4
E2	M05	Like	M6	PnotQ	notPnotQ	TT	Tr	Tr	Tr	Tr	Mis	1
E2	M05	Like	M4	notPnotQ	PnotQ	TT	Tr	Tr	Tr	Tr	Part	2
E2	M05	Like	M4	notPnotQ	notPQ	TT	Tr	Tr	Tr	Tr	Part	4
E2	M05	Like	M4	notPnotQ	notPnotQ	TT	Tr	Tr	Tr	Tr	Mis	2
E2	M05	Like	M3	PnotQ	notPnotQ	TT	Tr	Tr	Tr	Tr	Mis	2
E2	M06	Like	M5	notPnotQ	PQ	TT	Tr	Tr	Tr	Tr	Mat	5
E2	M06	Like	M5	notPnotQ	notPQ	TT	Tr	Tr	Tr	Tr	Part	4
E2	M06	Like	M1	PQ	PnotQ	TT	Tr	Tr	Tr	Tr	Part	4
E2	M06	Like	M5	notPnotQ	PnotQ	TT	Tr	Tr	Tr	Tr	Part	4
E2	M06	Like	M10	PQ	notPQ	TT	Tr	Tr	Tr	Tr	Part	5
E2	M06	Like	M1	PnotQ	PQ	TT	Tr	Tr	Tr	Tr	Mat	5
E2	M06	Like	M6	notPnotQ	PQ	TT	Tr	Tr	Tr	Tr	Mat	5
E2	M06	Like	M10	PnotQ	notPnotQ	TT	Tr	Tr	Tr	Tr	Mis	4
E2	M06	Like	M10	notPQ	PQ	TT	Tr	Tr	Tr	Tr	Mat	5
E2	M06	Like	M1	PQ	notPQ	TT	Tr	Tr	Tr	Tr	Part	4
E2	M06	Like	M6	notPnotQ	notPQ	TT	Tr	Tr	Tr	Tr	Part	5
E2	M06	Like	M10	notPQ	PnotQ	TT	Tr	Tr	Tr	Tr	Part	5
E2	M06	Like	M6	notPnotQ	notPnotQ	TT	Tr	Tr	Tr	Tr	Mis	1
E2	M06	Like	M6	PQ	PnotQ	TT	Tr	Tr	Tr	Tr	Part	4
E2	M06	Like	M1	notPQ	notPnotQ	TT	Tr	Tr	Tr	Tr	Mis	4
E2	M06	Like	M5	notPQ	notPnotQ	TT	Tr	Tr	Tr	Tr	Mis	4
E2	M07	Like	M9	notPQ	PQ	TT	Tr	Tr	Tr	Tr	Mat	5
E2	M07	Like	M1	notPQ	PQ	TT	Tr	Tr	Tr	Tr	Mat	5
E2	M07	Like	M9	notPQ	notPQ	TT	Tr	Tr	Tr	Tr	Part	4
E2	M07	Like	M2	notPnotQ	PnotQ	TT	Tr	Tr	Tr	Tr	Part	5
E2	M07	Like	M9	notPnotQ	notPnotQ	TT	Tr	Tr	Tr	Tr	Mis	3
E2	M07	Like	M2	notPnotQ	notPQ	TT	Tr	Tr	Tr	Tr	Part	4
E2	M07	Like	M1	notPQ	notPnotQ	TT	Tr	Tr	Tr	Tr	Mis	3
E2	M07	Like	M1	PnotQ	PnotQ	TT	Tr	Tr	Tr	Tr	Part	4
E2	M07	Like	M2	notPnotQ	notPnotQ	TT	Tr	Tr	Tr	Tr	Mis	3
E2	M07	Like	M11	notPQ	PQ	TT	Tr	Tr	Tr	Tr	Mat	5
E2	M07	Like	M1	PQ	notPQ	TT	Tr	Tr	Tr	Tr	Part	4
E2	M07	Like	M2	PnotQ	PQ	TT	Tr	Tr	Tr	Tr	Mat	5
E2	M07	Like	M11	PQ	notPQ	TT	Tr	Tr	Tr	Tr	Part	4
E2	M07	Like	M9	PnotQ	PnotQ	TT	Tr	Tr	Tr	Tr	Part	4
E2	M07	Like	M11	PnotQ	PnotQ	TT	Tr	Tr	Tr	Tr	Part	4
E2	M07	Like	M11	notPQ	notPnotQ	TT	Tr	Tr	Tr	Tr	Mis	4
E2	M08	Like	M1	notPnotQ	PnotQ	TT	Tr	Tr	Tr	Tr	Part	5
E2	M08	Like	M1	notPQ	PQ	TT	Tr	Tr	Tr	Tr	Mat	3
E2	M08	Like	M9	notPQ	PQ	TT	Tr	Tr	Tr	Tr	Mat	3
E2	M08	Like	M2	PnotQ	PQ	TT	Tr	Tr	Tr	Tr	Mat	5
E2	M08	Like	M6	PQ	notPQ	TT	Tr	Tr	Tr	Tr	Part	5
E2	M08	Like	M9	PQ	notPQ	TT	Tr	Tr	Tr	Tr	Part	5
E2	M08	Like	M6	notPQ	PnotQ	TT	Tr	Tr	Tr	Tr	Part	3
E2	M08	Like	M2	PnotQ	notPQ	TT	Tr	Tr	Tr	Tr	Part	4
E2	M08	Like	M9	PQ	PnotQ	TT	Tr	Tr	Tr	Tr	Part	4
E2	M08	Like	M1	PnotQ	notPnotQ	TT	Tr	Tr	Tr	Tr	Mis	5
E2	M08	Like	M2	PnotQ	PnotQ	TT	Tr	Tr	Tr	Tr	Part	4
E2	M08	Like	M6	notPnotQ	PQ	TT	Tr	Tr	Tr	Tr	Mat	2
E2	M08	Like	M9	PQ	notPnotQ	TT	Tr	Tr	Tr	Tr	Mis	4
E2	M08	Like	M1	notPnotQ	notPQ	TT	Tr	Tr	Tr	Tr	Part	4
E2	M08	Like	M6	PQ	notPnotQ	TT	Tr	Tr	Tr	Tr	Mis	5
E2	M08	Like	M2	PnotQ	notPnotQ	TT	Tr	Tr	Tr	Tr	Mis	5
E2	M09	Like	M9	notPQ	PQ	TT	Tr	Tr	Tr	Tr	Mat	5
E2	M09	Like	M2	notPQ	notPnotQ	TT	Tr	Tr	Tr	Tr	Mis	2
E2	M09	Like	M2	notPnotQ	PQ	TT	Tr	Tr	Tr	Tr	Mat	5
E2	M09	Like	M1	notPnotQ	PQ	TT	Tr	Tr	Tr	Tr	Mat	5
E2	M09	Like	M6	notPnotQ	notPQ	TT	Tr	Tr	Tr	Tr	Part	4
E2	M09	Like	M1	PQ	PnotQ	TT	Tr	Tr	Tr	Tr	Part	4
E2	M09	Like	M2	notPQ	PnotQ	TT	Tr	Tr	Tr	Tr	Part	2
E2	M09	Like	M6	notPnotQ	PQ	TT	Tr	Tr	Tr	Tr	Mat	5
E2	M09	Like	M9	PnotQ	PnotQ	TT	Tr	Tr	Tr	Tr	Part	4
E2	M09	Like	M2	PQ	notPQ	TT	Tr	Tr	Tr	Tr	Part	2
E2	M09	Like	M6	notPQ	notPnotQ	TT	Tr	Tr	Tr	Tr	Mis	2
E2	M09	Like	M1	PnotQ	notPQ	TT	Tr	Tr	Tr	Tr	Part	4
E2	M09	Like	M6	PnotQ	PnotQ	TT	Tr	Tr	Tr	Tr	Part	4
E2	M09	Like	M9	PQ	notPQ	TT	Tr	Tr	Tr	Tr	Part	4
E2	M09	Like	M9	notPnotQ	notPnotQ	TT	Tr	Tr	Tr	Tr	Mis	3
E2	M09	Like	M1	notPnotQ	notPnotQ	TT	Tr	Tr	Tr	Tr	Mis	4
E2	M10	Like	M1	notPQ	PQ	TT	Tr	Tr	Tr	Tr	Mat	4
E2	M10	Like	M9	PQ	PnotQ	TT	Tr	Tr	Tr	Tr	Part	2
E2	M10	Like	M11	PQ	PnotQ	TT	Tr	Tr	Tr	Tr	Part	4
E2	M10	Like	M1	notPnotQ	notPnotQ	TT	Tr	Tr	Tr	Tr	Mis	2
E2	M10	Like	M9	PQ	PQ	TT	Tr	Tr	Tr	Tr	Mat	5
E2	M10	Like	M1	notPnotQ	PnotQ	TT	Tr	Tr	Tr	Tr	Part	4
E2	M10	Like	M2	PnotQ	notPnotQ	TT	Tr	Tr	Tr	Tr	Mis	2
E2	M10	Like	M11	notPnotQ	notPQ	TT	Tr	Tr	Tr	Tr	Part	2
E2	M10	Like	M11	notPQ	notPnotQ	TT	Tr	Tr	Tr	Tr	Mis	2
E2	M10	Like	M1	notPQ	notPQ	TT	Tr	Tr	Tr	Tr	Part	2
E2	M10	Like	M2	PnotQ	notPQ	TT	Tr	Tr	Tr	Tr	Part	1
E2	M10	Like	M9	PnotQ	notPnotQ	TT	Tr	Tr	Tr	Tr	Mis	1
E2	M10	Like	M11	notPnotQ	PQ	TT	Tr	Tr	Tr	Tr	Mat	5
E2	M10	Like	M9	notPnotQ	notPQ	TT	Tr	Tr	Tr	Tr	Part	2
E2	M10	Like	M2	notPnotQ	PnotQ	TT	Tr	Tr	Tr	Tr	Part	5
E2	M10	Like	M2	PnotQ	PQ	TT	Tr	Tr	Tr	Tr	Mat	5
E2	M11	Like	M1	notPQ	PQ	TT	Tr	Tr	Tr	Tr	Mat	5
E2	M11	Like	M6	notPnotQ	notPnotQ	TT	Tr	Tr	Tr	Tr	Mis	1
E2	M11	Like	M5	notPQ	PQ	TT	Tr	Tr	Tr	Tr	Mat	5
E2	M11	Like	M10	PQ	PQ	TT	Tr	Tr	Tr	Tr	Mat	5
E2	M11	Like	M6	notPnotQ	PQ	TT	Tr	Tr	Tr	Tr	Mat	5
E2	M11	Like	M1	notPQ	notPQ	TT	Tr	Tr	Tr	Tr	Part	4
E2	M11	Like	M1	notPQ	notPnotQ	TT	Tr	Tr	Tr	Tr	Mis	4
E2	M11	Like	M1	PQ	PnotQ	TT	Tr	Tr	Tr	Tr	Part	4
E2	M11	Like	M6	PnotQ	PnotQ	TT	Tr	Tr	Tr	Tr	Part	2
E2	M11	Like	M5	notPQ	notPQ	TT	Tr	Tr	Tr	Tr	Part	4
E2	M11	Like	M5	notPnotQ	notPnotQ	TT	Tr	Tr	Tr	Tr	Mis	4
E2	M11	Like	M10	PnotQ	notPQ	TT	Tr	Tr	Tr	Tr	Part	4
E2	M11	Like	M10	notPnotQ	PnotQ	TT	Tr	Tr	Tr	Tr	Part	4
E2	M11	Like	M6	notPnotQ	notPQ	TT	Tr	Tr	Tr	Tr	Part	4
E2	M11	Like	M5	notPnotQ	PnotQ	TT	Tr	Tr	Tr	Tr	Part	4
E2	M11	Like	M10	PnotQ	notPnotQ	TT	Tr	Tr	Tr	Tr	Mis	4
E2	M12	Like	M6	notPQ	notPQ	TT	Tr	Tr	Tr	Tr	Part	2
E2	M12	Like	M4	PQ	notPnotQ	TT	Tr	Tr	Tr	Tr	Mis	3
E2	M12	Like	M6	notPnotQ	PQ	TT	Tr	Tr	Tr	Tr	Mat	4
E2	M12	Like	M3	notPnotQ	PQ	TT	Tr	Tr	Tr	Tr	Mat	5
E2	M12	Like	M4	notPQ	PQ	TT	Tr	Tr	Tr	Tr	Mat	5
E2	M12	Like	M2	PnotQ	PQ	TT	Tr	Tr	Tr	Tr	Mat	5
E2	M12	Like	M2	PQ	notPQ	TT	Tr	Tr	Tr	Tr	Part	2
E2	M12	Like	M6	PnotQ	notPnotQ	TT	Tr	Tr	Tr	Tr	Mis	3
E2	M12	Like	M2	notPnotQ	notPnotQ	TT	Tr	Tr	Tr	Tr	Mis	2
E2	M12	Like	M6	PQ	PnotQ	TT	Tr	Tr	Tr	Tr	Part	4
E2	M12	Like	M3	notPnotQ	PnotQ	TT	Tr	Tr	Tr	Tr	Part	5
E2	M12	Like	M2	notPnotQ	PnotQ	TT	Tr	Tr	Tr	Tr	Part	4
E2	M12	Like	M3	notPnotQ	notPnotQ	TT	Tr	Tr	Tr	Tr	Mis	3
E2	M12	Like	M4	notPQ	notPQ	TT	Tr	Tr	Tr	Tr	Part	5
E2	M12	Like	M4	PnotQ	PnotQ	TT	Tr	Tr	Tr	Tr	Part	4
E2	M12	Like	M3	PnotQ	notPQ	TT	Tr	Tr	Tr	Tr	Part	4
E2	M13	Like	M3	notPnotQ	PQ	TT	Tr	Tr	Tr	Tr	Mat	4
E2	M13	Like	M4	notPnotQ	notPnotQ	TT	Tr	Tr	Tr	Tr	Mis	5
E2	M13	Like	M6	PnotQ	PQ	TT	Tr	Tr	Tr	Tr	Mat	5
E2	M13	Like	M4	PQ	PQ	TT	Tr	Tr	Tr	Tr	Mat	5
E2	M13	Like	M4	PnotQ	notPQ	TT	Tr	Tr	Tr	Tr	Part	3
E2	M13	Like	M4	PQ	PnotQ	TT	Tr	Tr	Tr	Tr	Part	2
E2	M13	Like	M2	notPQ	PQ	TT	Tr	Tr	Tr	Tr	Mat	5
E2	M13	Like	M3	notPQ	PnotQ	TT	Tr	Tr	Tr	Tr	Part	5
E2	M13	Like	M2	PnotQ	PnotQ	TT	Tr	Tr	Tr	Tr	Part	5
E2	M13	Like	M3	PnotQ	notPQ	TT	Tr	Tr	Tr	Tr	Part	4
E2	M13	Like	M2	PnotQ	notPQ	TT	Tr	Tr	Tr	Tr	Part	5
E2	M13	Like	M6	PnotQ	notPnotQ	TT	Tr	Tr	Tr	Tr	Mis	5
E2	M13	Like	M3	notPnotQ	notPnotQ	TT	Tr	Tr	Tr	Tr	Mis	4
E2	M13	Like	M6	notPQ	notPQ	TT	Tr	Tr	Tr	Tr	Part	5
E2	M13	Like	M2	notPQ	notPnotQ	TT	Tr	Tr	Tr	Tr	Mis	2
E2	M13	Like	M6	notPQ	PnotQ	TT	Tr	Tr	Tr	Tr	Part	5
E2	M14	Like	M10	notPnotQ	PQ	TT	Tr	Tr	Tr	Tr	Mat	4
E2	M14	Like	M10	notPQ	PnotQ	TT	Tr	Tr	Tr	Tr	Part	4
E2	M14	Like	M5	PnotQ	PQ	TT	Tr	Tr	Tr	Tr	Mat	4
E2	M14	Like	M1	notPnotQ	PQ	TT	Tr	Tr	Tr	Tr	Mat	4
E2	M14	Like	M6	PnotQ	PQ	TT	Tr	Tr	Tr	Tr	Mat	4
E2	M14	Like	M1	PQ	PnotQ	TT	Tr	Tr	Tr	Tr	Part	4
E2	M14	Like	M1	PQ	notPQ	TT	Tr	Tr	Tr	Tr	Part	4
E2	M14	Like	M6	PQ	notPnotQ	TT	Tr	Tr	Tr	Tr	Mis	2
E2	M14	Like	M6	PnotQ	PnotQ	TT	Tr	Tr	Tr	Tr	Part	4
E2	M14	Like	M5	notPnotQ	notPnotQ	TT	Tr	Tr	Tr	Tr	Mis	4
E2	M14	Like	M5	notPQ	notPQ	TT	Tr	Tr	Tr	Tr	Part	3
E2	M14	Like	M5	notPQ	PnotQ	TT	Tr	Tr	Tr	Tr	Part	4
E2	M14	Like	M6	notPnotQ	notPQ	TT	Tr	Tr	Tr	Tr	Part	4
E2	M14	Like	M10	notPQ	notPnotQ	TT	Tr	Tr	Tr	Tr	Mis	2
E2	M14	Like	M1	PQ	notPnotQ	TT	Tr	Tr	Tr	Tr	Mis	4
E2	M14	Like	M10	PQ	notPQ	TT	Tr	Tr	Tr	Tr	Part	4
E2	M15	Like	M9	PQ	PQ	TT	Tr	Tr	Tr	Tr	Mat	3
E2	M15	Like	M11	PQ	PnotQ	TT	Tr	Tr	Tr	Tr	Part	2
E2	M15	Like	M9	PnotQ	PnotQ	TT	Tr	Tr	Tr	Tr	Part	3
E2	M15	Like	M2	PnotQ	PnotQ	TT	Tr	Tr	Tr	Tr	Part	3
E2	M15	Like	M1	PnotQ	notPnotQ	TT	Tr	Tr	Tr	Tr	Mis	3
E2	M15	Like	M11	notPQ	notPQ	TT	Tr	Tr	Tr	Tr	Part	2
E2	M15	Like	M2	notPQ	PQ	TT	Tr	Tr	Tr	Tr	Mat	4
E2	M15	Like	M1	notPnotQ	notPQ	TT	Tr	Tr	Tr	Tr	Part	3
E2	M15	Like	M11	notPQ	notPnotQ	TT	Tr	Tr	Tr	Tr	Mis	3
E2	M15	Like	M11	notPnotQ	PQ	TT	Tr	Tr	Tr	Tr	Mat	3
E2	M15	Like	M2	PQ	notPnotQ	TT	Tr	Tr	Tr	Tr	Mis	2
E2	M15	Like	M1	PnotQ	PnotQ	TT	Tr	Tr	Tr	Tr	Part	4
E2	M15	Like	M9	PnotQ	notPnotQ	TT	Tr	Tr	Tr	Tr	Mis	3
E2	M15	Like	M9	PQ	notPQ	TT	Tr	Tr	Tr	Tr	Part	3
E2	M15	Like	M2	notPQ	notPQ	TT	Tr	Tr	Tr	Tr	Part	2
E2	M15	Like	M1	PnotQ	PQ	TT	Tr	Tr	Tr	Tr	Mat	1
E2	M16	Like	M2	PQ	PQ	TT	Tr	Tr	Tr	Tr	Mat	5
E2	M16	Like	M1	PQ	PnotQ	TT	Tr	Tr	Tr	Tr	Part	5
E2	M16	Like	M1	notPnotQ	PQ	TT	Tr	Tr	Tr	Tr	Mat	5
E2	M16	Like	M1	PnotQ	notPQ	TT	Tr	Tr	Tr	Tr	Part	5
E2	M16	Like	M9	PnotQ	notPQ	TT	Tr	Tr	Tr	Tr	Part	5
E2	M16	Like	M9	PnotQ	PQ	TT	Tr	Tr	Tr	Tr	Mat	5
E2	M16	Like	M6	notPQ	PQ	TT	Tr	Tr	Tr	Tr	Mat	5
E2	M16	Like	M2	notPQ	notPQ	TT	Tr	Tr	Tr	Tr	Part	5
E2	M16	Like	M6	PQ	PnotQ	TT	Tr	Tr	Tr	Tr	Part	5
E2	M16	Like	M2	PQ	notPnotQ	TT	Tr	Tr	Tr	Tr	Mis	4
E2	M16	Like	M2	notPnotQ	PnotQ	TT	Tr	Tr	Tr	Tr	Part	5
E2	M16	Like	M1	PQ	notPnotQ	TT	Tr	Tr	Tr	Tr	Mis	4
E2	M16	Like	M9	notPnotQ	PnotQ	TT	Tr	Tr	Tr	Tr	Part	5
E2	M16	Like	M6	notPnotQ	notPnotQ	TT	Tr	Tr	Tr	Tr	Mis	5
E2	M16	Like	M6	notPQ	notPQ	TT	Tr	Tr	Tr	Tr	Part	4
E2	M16	Like	M9	PnotQ	notPnotQ	TT	Tr	Tr	Tr	Tr	Mis	5
E2	M17	Like	M6	notPQ	PQ	TT	Tr	Tr	Tr	Tr	Mat	5
E2	M17	Like	M9	PQ	PQ	TT	Tr	Tr	Tr	Tr	Mat	5
E2	M17	Like	M2	notPnotQ	PQ	TT	Tr	Tr	Tr	Tr	Mat	5
E2	M17	Like	M6	PnotQ	notPnotQ	TT	Tr	Tr	Tr	Tr	Mis	2
E2	M17	Like	M1	PnotQ	notPQ	TT	Tr	Tr	Tr	Tr	Part	4
E2	M17	Like	M9	PQ	notPnotQ	TT	Tr	Tr	Tr	Tr	Mis	1
E2	M17	Like	M1	PQ	PQ	TT	Tr	Tr	Tr	Tr	Mat	4
E2	M17	Like	M9	notPQ	PnotQ	TT	Tr	Tr	Tr	Tr	Part	2
E2	M17	Like	M6	notPQ	notPQ	TT	Tr	Tr	Tr	Tr	Part	3
E2	M17	Like	M2	PnotQ	PnotQ	TT	Tr	Tr	Tr	Tr	Part	2
E2	M17	Like	M2	notPQ	notPQ	TT	Tr	Tr	Tr	Tr	Part	3
E2	M17	Like	M1	notPnotQ	notPnotQ	TT	Tr	Tr	Tr	Tr	Mis	3
E2	M17	Like	M6	PnotQ	PnotQ	TT	Tr	Tr	Tr	Tr	Part	2
E2	M17	Like	M9	notPnotQ	notPQ	TT	Tr	Tr	Tr	Tr	Part	4
E2	M17	Like	M2	notPnotQ	notPnotQ	TT	Tr	Tr	Tr	Tr	Mis	2
E2	M17	Like	M1	PnotQ	PnotQ	TT	Tr	Tr	Tr	Tr	Part	4
E2	M18	Like	M1	PnotQ	PQ	TT	Tr	Tr	Tr	Tr	Mat	5
E2	M18	Like	M9	PnotQ	PQ	TT	Tr	Tr	Tr	Tr	Mat	5
E2	M18	Like	M1	PnotQ	notPnotQ	TT	Tr	Tr	Tr	Tr	Mis	4
E2	M18	Like	M1	PQ	PnotQ	TT	Tr	Tr	Tr	Tr	Part	4
E2	M18	Like	M11	PQ	PQ	TT	Tr	Tr	Tr	Tr	Mat	5
E2	M18	Like	M2	notPnotQ	PQ	TT	Tr	Tr	Tr	Tr	Mat	5
E2	M18	Like	M2	PnotQ	PnotQ	TT	Tr	Tr	Tr	Tr	Part	2
E2	M18	Like	M11	PQ	notPnotQ	TT	Tr	Tr	Tr	Tr	Mis	3
E2	M18	Like	M2	PQ	notPQ	TT	Tr	Tr	Tr	Tr	Part	2
E2	M18	Like	M9	notPQ	notPnotQ	TT	Tr	Tr	Tr	Tr	Mis	2
E2	M18	Like	M9	PQ	notPQ	TT	Tr	Tr	Tr	Tr	Part	4
E2	M18	Like	M1	PnotQ	notPQ	TT	Tr	Tr	Tr	Tr	Part	3
E2	M18	Like	M11	notPQ	PnotQ	TT	Tr	Tr	Tr	Tr	Part	4
E2	M18	Like	M2	PnotQ	notPnotQ	TT	Tr	Tr	Tr	Tr	Mis	3
E2	M18	Like	M11	PQ	notPQ	TT	Tr	Tr	Tr	Tr	Part	4
E2	M18	Like	M9	notPQ	PnotQ	TT	Tr	Tr	Tr	Tr	Part	5
E2	M19	Like	M5	PnotQ	PQ	TT	Tr	Tr	Tr	Tr	Mat	4
E2	M19	Like	M10	notPnotQ	PQ	TT	Tr	Tr	Tr	Tr	Mat	4
E2	M19	Like	M1	notPQ	PQ	TT	Tr	Tr	Tr	Tr	Mat	4
E2	M19	Like	M6	PQ	PQ	TT	Tr	Tr	Tr	Tr	Mat	4
E2	M19	Like	M6	PQ	notPnotQ	TT	Tr	Tr	Tr	Tr	Mis	2
E2	M19	Like	M6	notPQ	PnotQ	TT	Tr	Tr	Tr	Tr	Part	5
E2	M19	Like	M1	notPQ	PnotQ	TT	Tr	Tr	Tr	Tr	Part	5
E2	M19	Like	M5	PQ	notPQ	TT	Tr	Tr	Tr	Tr	Part	3
E2	M19	Like	M10	PnotQ	PnotQ	TT	Tr	Tr	Tr	Tr	Part	2
E2	M19	Like	M10	notPnotQ	notPnotQ	TT	Tr	Tr	Tr	Tr	Mis	2
E2	M19	Like	M6	notPnotQ	notPQ	TT	Tr	Tr	Tr	Tr	Part	2
E2	M19	Like	M5	notPQ	notPnotQ	TT	Tr	Tr	Tr	Tr	Mis	3
E2	M19	Like	M1	notPnotQ	notPnotQ	TT	Tr	Tr	Tr	Tr	Mis	3
E2	M19	Like	M10	notPnotQ	notPQ	TT	Tr	Tr	Tr	Tr	Part	3
E2	M19	Like	M5	PnotQ	PnotQ	TT	Tr	Tr	Tr	Tr	Part	3
E2	M19	Like	M1	PnotQ	notPQ	TT	Tr	Tr	Tr	Tr	Part	4
E2	M20	Like	M2	PQ	notPQ	TT	Tr	Tr	Tr	Tr	Part	5
E2	M20	Like	M4	PQ	PQ	TT	Tr	Tr	Tr	Tr	Mat	5
E2	M20	Like	M2	notPnotQ	PQ	TT	Tr	Tr	Tr	Tr	Mat	5
E2	M20	Like	M3	notPnotQ	PQ	TT	Tr	Tr	Tr	Tr	Mat	5
E2	M20	Like	M6	PnotQ	PQ	TT	Tr	Tr	Tr	Tr	Mat	5
E2	M20	Like	M4	PnotQ	notPQ	TT	Tr	Tr	Tr	Tr	Part	5
E2	M20	Like	M3	notPnotQ	notPQ	TT	Tr	Tr	Tr	Tr	Part	5
E2	M20	Like	M3	PQ	PnotQ	TT	Tr	Tr	Tr	Tr	Part	5
E2	M20	Like	M4	PQ	PnotQ	TT	Tr	Tr	Tr	Tr	Part	5
E2	M20	Like	M6	PQ	PnotQ	TT	Tr	Tr	Tr	Tr	Part	4
E2	M20	Like	M6	PQ	notPQ	TT	Tr	Tr	Tr	Tr	Part	5
E2	M20	Like	M2	notPnotQ	PnotQ	TT	Tr	Tr	Tr	Tr	Part	5
E2	M20	Like	M2	notPnotQ	notPnotQ	TT	Tr	Tr	Tr	Tr	Mis	4
E2	M20	Like	M6	notPnotQ	notPnotQ	TT	Tr	Tr	Tr	Tr	Mis	5
E2	M20	Like	M4	PnotQ	notPnotQ	TT	Tr	Tr	Tr	Tr	Mis	2
E2	M20	Like	M3	notPQ	notPnotQ	TT	Tr	Tr	Tr	Tr	Mis	4
E2	M21	Like	M2	PQ	PQ	TT	Tr	Tr	Tr	Tr	Mat	1
E2	M21	Like	M6	PnotQ	PQ	TT	Tr	Tr	Tr	Tr	Mat	3
E2	M21	Like	M3	PQ	PnotQ	TT	Tr	Tr	Tr	Tr	Part	1
E2	M21	Like	M6	notPQ	notPQ	TT	Tr	Tr	Tr	Tr	Part	5
E2	M21	Like	M2	PQ	PnotQ	TT	Tr	Tr	Tr	Tr	Part	2
E2	M21	Like	M4	PQ	notPnotQ	TT	Tr	Tr	Tr	Tr	Mis	1
E2	M21	Like	M2	notPQ	notPQ	TT	Tr	Tr	Tr	Tr	Part	2
E2	M21	Like	M4	notPnotQ	notPQ	TT	Tr	Tr	Tr	Tr	Part	4
E2	M21	Like	M3	notPnotQ	PQ	TT	Tr	Tr	Tr	Tr	Mat	3
E2	M21	Like	M3	PQ	notPnotQ	TT	Tr	Tr	Tr	Tr	Mis	2
E2	M21	Like	M6	notPQ	PnotQ	TT	Tr	Tr	Tr	Tr	Part	2
E2	M21	Like	M6	notPQ	notPnotQ	TT	Tr	Tr	Tr	Tr	Mis	4
E2	M21	Like	M3	PQ	notPQ	TT	Tr	Tr	Tr	Tr	Part	4
E2	M21	Like	M4	PQ	PQ	TT	Tr	Tr	Tr	Tr	Mat	4
E2	M21	Like	M4	notPnotQ	PnotQ	TT	Tr	Tr	Tr	Tr	Part	3
E2	M21	Like	M2	notPQ	notPnotQ	TT	Tr	Tr	Tr	Tr	Mis	3
E2	M22	Like	M6	PnotQ	PQ	TT	Tr	Tr	Tr	Tr	Mat	5
E2	M22	Like	M5	PQ	PQ	TT	Tr	Tr	Tr	Tr	Mat	4
E2	M22	Like	M1	PnotQ	PQ	TT	Tr	Tr	Tr	Tr	Mat	4
E2	M22	Like	M6	notPQ	notPnotQ	TT	Tr	Tr	Tr	Tr	Mis	4
E2	M22	Like	M6	PQ	notPQ	TT	Tr	Tr	Tr	Tr	Part	2
E2	M22	Like	M1	notPnotQ	notPnotQ	TT	Tr	Tr	Tr	Tr	Mis	4
E2	M22	Like	M10	notPQ	PQ	TT	Tr	Tr	Tr	Tr	Mat	2
E2	M22	Like	M5	notPnotQ	PnotQ	TT	Tr	Tr	Tr	Tr	Part	2
E2	M22	Like	M6	PQ	PnotQ	TT	Tr	Tr	Tr	Tr	Part	2
E2	M22	Like	M10	notPnotQ	PnotQ	TT	Tr	Tr	Tr	Tr	Part	4
E2	M22	Like	M5	PnotQ	notPQ	TT	Tr	Tr	Tr	Tr	Part	5
E2	M22	Like	M10	notPQ	notPnotQ	TT	Tr	Tr	Tr	Tr	Mis	5
E2	M22	Like	M5	PQ	notPnotQ	TT	Tr	Tr	Tr	Tr	Mis	2
E2	M22	Like	M1	PnotQ	notPQ	TT	Tr	Tr	Tr	Tr	Part	5
E2	M22	Like	M1	PnotQ	PnotQ	TT	Tr	Tr	Tr	Tr	Part	4
E2	M22	Like	M10	PQ	notPQ	TT	Tr	Tr	Tr	Tr	Part	4
E2	M23	Like	M11	notPQ	PQ	TT	Tr	Tr	Tr	Tr	Mat	5
E2	M23	Like	M1	PnotQ	PQ	TT	Tr	Tr	Tr	Tr	Mat	5
E2	M23	Like	M9	PnotQ	PQ	TT	Tr	Tr	Tr	Tr	Mat	5
E2	M23	Like	M11	notPnotQ	notPnotQ	TT	Tr	Tr	Tr	Tr	Mis	4
E2	M23	Like	M9	notPQ	PnotQ	TT	Tr	Tr	Tr	Tr	Part	4
E2	M23	Like	M11	PnotQ	PnotQ	TT	Tr	Tr	Tr	Tr	Part	4
E2	M23	Like	M1	PQ	PnotQ	TT	Tr	Tr	Tr	Tr	Part	4
E2	M23	Like	M2	notPnotQ	PQ	TT	Tr	Tr	Tr	Tr	Mat	5
E2	M23	Like	M2	PQ	notPQ	TT	Tr	Tr	Tr	Tr	Part	5
E2	M23	Like	M1	notPnotQ	notPnotQ	TT	Tr	Tr	Tr	Tr	Mis	4
E2	M23	Like	M9	notPQ	notPnotQ	TT	Tr	Tr	Tr	Tr	Mis	3
E2	M23	Like	M9	PnotQ	notPQ	TT	Tr	Tr	Tr	Tr	Part	5
E2	M23	Like	M1	notPQ	notPQ	TT	Tr	Tr	Tr	Tr	Part	4
E2	M23	Like	M2	notPQ	notPnotQ	TT	Tr	Tr	Tr	Tr	Mis	4
E2	M23	Like	M11	PQ	notPQ	TT	Tr	Tr	Tr	Tr	Part	5
E2	M24	Like	M2	PnotQ	PQ	TT	Tr	Tr	Tr	Tr	Mat	5
E2	M24	Like	M9	PQ	PQ	TT	Tr	Tr	Tr	Tr	Mat	5
E2	M24	Like	M2	PnotQ	notPnotQ	TT	Tr	Tr	Tr	Tr	Mis	1
E2	M24	Like	M1	PnotQ	PnotQ	TT	Tr	Tr	Tr	Tr	Part	4
E2	M24	Like	M2	PnotQ	PnotQ	TT	Tr	Tr	Tr	Tr	Part	4
E2	M24	Like	M9	notPQ	notPQ	TT	Tr	Tr	Tr	Tr	Part	4
E2	M24	Like	M1	PQ	notPnotQ	TT	Tr	Tr	Tr	Tr	Mis	4
E2	M24	Like	M9	PnotQ	PnotQ	TT	Tr	Tr	Tr	Tr	Part	4
E2	M24	Like	M9	PnotQ	notPnotQ	TT	Tr	Tr	Tr	Tr	Mis	1
E2	M24	Like	M1	PnotQ	notPQ	TT	Tr	Tr	Tr	Tr	Part	4
E2	M24	Like	M6	PQ	notPnotQ	TT	Tr	Tr	Tr	Tr	Mis	5
E2	M24	Like	M2	PnotQ	notPQ	TT	Tr	Tr	Tr	Tr	Part	4
E2	M24	Like	M1	notPnotQ	PQ	TT	Tr	Tr	Tr	Tr	Mat	3
E2	M24	Like	M6	PQ	PnotQ	TT	Tr	Tr	Tr	Tr	Part	3
E2	M24	Like	M6	PnotQ	PQ	TT	Tr	Tr	Tr	Tr	Mat	5
E2	M24	Like	M6	notPnotQ	notPQ	TT	Tr	Tr	Tr	Tr	Part	2
E2	M25	Like	M6	notPQ	PQ	TT	Tr	Tr	Tr	Tr	Mat	5
E2	M25	Like	M1	notPnotQ	PQ	TT	Tr	Tr	Tr	Tr	Mat	5
E2	M25	Like	M2	PQ	PQ	TT	Tr	Tr	Tr	Tr	Mat	5
E2	M25	Like	M1	PQ	PnotQ	TT	Tr	Tr	Tr	Tr	Part	5
E2	M25	Like	M6	PQ	notPQ	TT	Tr	Tr	Tr	Tr	Part	4
E2	M25	Like	M6	PQ	notPnotQ	TT	Tr	Tr	Tr	Tr	Mis	3
E2	M25	Like	M2	PnotQ	notPQ	TT	Tr	Tr	Tr	Tr	Part	5
E2	M25	Like	M6	notPnotQ	PnotQ	TT	Tr	Tr	Tr	Tr	Part	1
E2	M25	Like	M1	notPnotQ	notPQ	TT	Tr	Tr	Tr	Tr	Part	5
E2	M25	Like	M2	notPQ	notPnotQ	TT	Tr	Tr	Tr	Tr	Mis	3
E2	M25	Like	M9	notPnotQ	PQ	TT	Tr	Tr	Tr	Tr	Mat	5
E2	M25	Like	M9	notPQ	notPQ	TT	Tr	Tr	Tr	Tr	Part	4
E2	M25	Like	M9	PQ	PnotQ	TT	Tr	Tr	Tr	Tr	Part	4
E2	M25	Like	M2	PQ	PnotQ	TT	Tr	Tr	Tr	Tr	Part	5
E2	M25	Like	M9	notPnotQ	notPnotQ	TT	Tr	Tr	Tr	Tr	Mis	4
E2	M25	Like	M1	PnotQ	notPnotQ	TT	Tr	Tr	Tr	Tr	Mis	2
E2	M26	Like	M11	notPQ	PQ	TT	Tr	Tr	Tr	Tr	Mat	5
E2	M26	Like	M1	notPnotQ	PQ	TT	Tr	Tr	Tr	Tr	Mat	5
E2	M26	Like	M9	notPQ	notPQ	TT	Tr	Tr	Tr	Tr	Part	5
E2	M26	Like	M1	notPQ	PnotQ	TT	Tr	Tr	Tr	Tr	Part	5
E2	M26	Like	M9	notPnotQ	PQ	TT	Tr	Tr	Tr	Tr	Mat	5
E2	M26	Like	M1	notPnotQ	notPQ	TT	Tr	Tr	Tr	Tr	Part	5
E2	M26	Like	M11	notPnotQ	PnotQ	TT	Tr	Tr	Tr	Tr	Part	5
E2	M26	Like	M9	PQ	PnotQ	TT	Tr	Tr	Tr	Tr	Part	5
E2	M26	Like	M11	PQ	notPQ	TT	Tr	Tr	Tr	Tr	Part	5
E2	M26	Like	M2	notPQ	notPQ	TT	Tr	Tr	Tr	Tr	Part	5
E2	M26	Like	M2	notPQ	PQ	TT	Tr	Tr	Tr	Tr	Mat	4
E2	M26	Like	M2	notPnotQ	notPnotQ	TT	Tr	Tr	Tr	Tr	Mis	2
E2	M26	Like	M2	PnotQ	PnotQ	TT	Tr	Tr	Tr	Tr	Part	4
E2	M26	Like	M9	PQ	notPnotQ	TT	Tr	Tr	Tr	Tr	Mis	4
E2	M26	Like	M11	notPnotQ	notPnotQ	TT	Tr	Tr	Tr	Tr	Mis	4
E2	M26	Like	M1	notPnotQ	notPnotQ	TT	Tr	Tr	Tr	Tr	Mis	4
E2	M27	Like	M6	notPQ	PQ	TT	Tr	Tr	Tr	Tr	Mat	5
E2	M27	Like	M1	PQ	PQ	TT	Tr	Tr	Tr	Tr	Mat	5
E2	M27	Like	M10	notPnotQ	notPQ	TT	Tr	Tr	Tr	Tr	Part	5
E2	M27	Like	M5	notPnotQ	PQ	TT	Tr	Tr	Tr	Tr	Mat	5
E2	M27	Like	M5	notPQ	notPQ	TT	Tr	Tr	Tr	Tr	Part	5
E2	M27	Like	M1	notPnotQ	PnotQ	TT	Tr	Tr	Tr	Tr	Part	1
E2	M27	Like	M10	PQ	PQ	TT	Tr	Tr	Tr	Tr	Mat	5
E2	M27	Like	M6	notPQ	notPQ	TT	Tr	Tr	Tr	Tr	Part	5
E2	M27	Like	M6	PQ	notPnotQ	TT	Tr	Tr	Tr	Tr	Mis	5
E2	M27	Like	M10	notPnotQ	notPnotQ	TT	Tr	Tr	Tr	Tr	Mis	5
E2	M27	Like	M1	notPQ	notPQ	TT	Tr	Tr	Tr	Tr	Part	3
E2	M27	Like	M5	PQ	PnotQ	TT	Tr	Tr	Tr	Tr	Part	1
E2	M27	Like	M10	PQ	PnotQ	TT	Tr	Tr	Tr	Tr	Part	1
E2	M27	Like	M5	PnotQ	notPnotQ	TT	Tr	Tr	Tr	Tr	Mis	5
E2	M27	Like	M6	PQ	PnotQ	TT	Tr	Tr	Tr	Tr	Part	5
E1	F01	Like	F1	PQ	notPnotQ	FF	Vo	Vo	Fa	Tr	Mis	1
E1	F01	Like	F4	PQ	notPnotQ	FF	Vo	Vo	Fa	Tr	Mis	3
E1	F01	Like	F5	PQ	notPnotQ	FF	Vo	Vo	Fa	Tr	Mis	3
E1	F01	Like	F2	PQ	notPnotQ	FF	Vo	Vo	Fa	Tr	Mis	4
E1	F01	Like	F3	PQ	notPnotQ	FF	Vo	Vo	Fa	Tr	Mis	4
E1	F01	Like	F6	PQ	notPnotQ	FF	Vo	Vo	Fa	Tr	Mis	4
E1	F02	Like	F1	PQ	notPnotQ	FF	Vo	Vo	Fa	Tr	Mis	3
E1	F02	Like	F2	PQ	notPnotQ	FF	Vo	Vo	Fa	Tr	Mis	3
E1	F02	Like	F3	PQ	notPnotQ	FF	Vo	Vo	Fa	Tr	Mis	3
E1	F02	Like	F5	PQ	notPnotQ	FF	Vo	Vo	Fa	Tr	Mis	3
E1	F02	Like	F6	PQ	notPnotQ	FF	Vo	Vo	Fa	Tr	Mis	3
E1	F02	Like	F4	PQ	notPnotQ	FF	Vo	Vo	Fa	Tr	Mis	4
E1	F03	Like	F1	PQ	notPnotQ	FF	Vo	Vo	Fa	Tr	Mis	3
E1	F03	Like	F3	PQ	notPnotQ	FF	Vo	Vo	Fa	Tr	Mis	3
E1	F03	Like	F4	PQ	notPnotQ	FF	Vo	Vo	Fa	Tr	Mis	3
E1	F03	Like	F2	PQ	notPnotQ	FF	Vo	Vo	Fa	Tr	Mis	4
E1	F03	Like	F5	PQ	notPnotQ	FF	Vo	Vo	Fa	Tr	Mis	4
E1	F03	Like	F6	PQ	notPnotQ	FF	Vo	Vo	Fa	Tr	Mis	4
E1	F04	Like	F3	PQ	notPnotQ	FF	Vo	Vo	Fa	Tr	Mis	2
E1	F04	Like	F4	PQ	notPnotQ	FF	Vo	Vo	Fa	Tr	Mis	2
E1	F04	Like	F6	PQ	notPnotQ	FF	Vo	Vo	Fa	Tr	Mis	2
E1	F04	Like	F5	PQ	notPnotQ	FF	Vo	Vo	Fa	Tr	Mis	3
E1	F04	Like	F1	PQ	notPnotQ	FF	Vo	Vo	Fa	Tr	Mis	4
E1	F04	Like	F2	PQ	notPnotQ	FF	Vo	Vo	Fa	Tr	Mis	4
E1	F05	Like	F2	PQ	notPnotQ	FF	Vo	Vo	Fa	Tr	Mis	2
E1	F05	Like	F3	PQ	notPnotQ	FF	Vo	Vo	Fa	Tr	Mis	2
E1	F05	Like	F5	PQ	notPnotQ	FF	Vo	Vo	Fa	Tr	Mis	2
E1	F05	Like	F1	PQ	notPnotQ	FF	Vo	Vo	Fa	Tr	Mis	4
E1	F05	Like	F4	PQ	notPnotQ	FF	Vo	Vo	Fa	Tr	Mis	4
E1	F05	Like	F6	PQ	notPnotQ	FF	Vo	Vo	Fa	Tr	Mis	5
E1	F06	Like	F2	PQ	notPnotQ	FF	Vo	Vo	Fa	Tr	Mis	1
E1	F06	Like	F4	PQ	notPnotQ	FF	Vo	Vo	Fa	Tr	Mis	2
E1	F06	Like	F5	PQ	notPnotQ	FF	Vo	Vo	Fa	Tr	Mis	2
E1	F06	Like	F6	PQ	notPnotQ	FF	Vo	Vo	Fa	Tr	Mis	2
E1	F06	Like	F1	PQ	notPnotQ	FF	Vo	Vo	Fa	Tr	Mis	5
E1	F06	Like	F3	PQ	notPnotQ	FF	Vo	Vo	Fa	Tr	Mis	5
E1	F07	Like	F1	PQ	notPnotQ	FF	Vo	Vo	Fa	Tr	Mis	2
E1	F07	Like	F2	PQ	notPnotQ	FF	Vo	Vo	Fa	Tr	Mis	2
E1	F07	Like	F3	PQ	notPnotQ	FF	Vo	Vo	Fa	Tr	Mis	2
E1	F07	Like	F5	PQ	notPnotQ	FF	Vo	Vo	Fa	Tr	Mis	2
E1	F07	Like	F4	PQ	notPnotQ	FF	Vo	Vo	Fa	Tr	Mis	3
E1	F07	Like	F6	PQ	notPnotQ	FF	Vo	Vo	Fa	Tr	Mis	4
E1	F08	Like	F2	PQ	notPnotQ	FF	Vo	Vo	Fa	Tr	Mis	2
E1	F08	Like	F3	PQ	notPnotQ	FF	Vo	Vo	Fa	Tr	Mis	2
E1	F08	Like	F1	PQ	notPnotQ	FF	Vo	Vo	Fa	Tr	Mis	3
E1	F08	Like	F4	PQ	notPnotQ	FF	Vo	Vo	Fa	Tr	Mis	3
E1	F08	Like	F5	PQ	notPnotQ	FF	Vo	Vo	Fa	Tr	Mis	3
E1	F08	Like	F6	PQ	notPnotQ	FF	Vo	Vo	Fa	Tr	Mis	3
E1	F09	Like	F2	PQ	notPnotQ	FF	Vo	Vo	Fa	Tr	Mis	1
E1	F09	Like	F5	PQ	notPnotQ	FF	Vo	Vo	Fa	Tr	Mis	2
E1	F09	Like	F6	PQ	notPnotQ	FF	Vo	Vo	Fa	Tr	Mis	2
E1	F09	Like	F1	PQ	notPnotQ	FF	Vo	Vo	Fa	Tr	Mis	3
E1	F09	Like	F4	PQ	notPnotQ	FF	Vo	Vo	Fa	Tr	Mis	3
E1	F09	Like	F3	PQ	notPnotQ	FF	Vo	Vo	Fa	Tr	Mis	4
E1	F10	Like	F5	PQ	notPnotQ	FF	Vo	Vo	Fa	Tr	Mis	1
E1	F10	Like	F2	PQ	notPnotQ	FF	Vo	Vo	Fa	Tr	Mis	2
E1	F10	Like	F3	PQ	notPnotQ	FF	Vo	Vo	Fa	Tr	Mis	2
E1	F10	Like	F4	PQ	notPnotQ	FF	Vo	Vo	Fa	Tr	Mis	2
E1	F10	Like	F6	PQ	notPnotQ	FF	Vo	Vo	Fa	Tr	Mis	2
E1	F10	Like	F1	PQ	notPnotQ	FF	Vo	Vo	Fa	Tr	Mis	5
E1	F11	Like	F1	PQ	notPnotQ	FF	Vo	Vo	Fa	Tr	Mis	1
E1	F11	Like	F2	PQ	notPnotQ	FF	Vo	Vo	Fa	Tr	Mis	1
E1	F11	Like	F3	PQ	notPnotQ	FF	Vo	Vo	Fa	Tr	Mis	1
E1	F11	Like	F4	PQ	notPnotQ	FF	Vo	Vo	Fa	Tr	Mis	1
E1	F11	Like	F5	PQ	notPnotQ	FF	Vo	Vo	Fa	Tr	Mis	1
E1	F11	Like	F6	PQ	notPnotQ	FF	Vo	Vo	Fa	Tr	Mis	1
E1	F12	Like	F2	PQ	notPnotQ	FF	Vo	Vo	Fa	Tr	Mis	1
E1	F12	Like	F3	PQ	notPnotQ	FF	Vo	Vo	Fa	Tr	Mis	1
E1	F12	Like	F6	PQ	notPnotQ	FF	Vo	Vo	Fa	Tr	Mis	1
E1	F12	Like	F1	PQ	notPnotQ	FF	Vo	Vo	Fa	Tr	Mis	2
E1	F12	Like	F5	PQ	notPnotQ	FF	Vo	Vo	Fa	Tr	Mis	2
E1	F12	Like	F4	PQ	notPnotQ	FF	Vo	Vo	Fa	Tr	Mis	4
E1	F13	Like	F2	PQ	notPnotQ	FF	Vo	Vo	Fa	Tr	Mis	1
E1	F13	Like	F3	PQ	notPnotQ	FF	Vo	Vo	Fa	Tr	Mis	1
E1	F13	Like	F6	PQ	notPnotQ	FF	Vo	Vo	Fa	Tr	Mis	1
E1	F13	Like	F4	PQ	notPnotQ	FF	Vo	Vo	Fa	Tr	Mis	2
E1	F13	Like	F5	PQ	notPnotQ	FF	Vo	Vo	Fa	Tr	Mis	2
E1	F13	Like	F1	PQ	notPnotQ	FF	Vo	Vo	Fa	Tr	Mis	5
E1	F14	Like	F1	PQ	notPnotQ	FF	Vo	Vo	Fa	Tr	Mis	4
E1	F14	Like	F2	PQ	notPnotQ	FF	Vo	Vo	Fa	Tr	Mis	4
E1	F14	Like	F3	PQ	notPnotQ	FF	Vo	Vo	Fa	Tr	Mis	4
E1	F14	Like	F6	PQ	notPnotQ	FF	Vo	Vo	Fa	Tr	Mis	4
E1	F14	Like	F4	PQ	notPnotQ	FF	Vo	Vo	Fa	Tr	Mis	5
E1	F14	Like	F5	PQ	notPnotQ	FF	Vo	Vo	Fa	Tr	Mis	5
E1	F15	Like	F2	PQ	notPnotQ	FF	Vo	Vo	Fa	Tr	Mis	1
E1	F15	Like	F3	PQ	notPnotQ	FF	Vo	Vo	Fa	Tr	Mis	1
E1	F15	Like	F5	PQ	notPnotQ	FF	Vo	Vo	Fa	Tr	Mis	1
E1	F15	Like	F6	PQ	notPnotQ	FF	Vo	Vo	Fa	Tr	Mis	2
E1	F15	Like	F1	PQ	notPnotQ	FF	Vo	Vo	Fa	Tr	Mis	4
E1	F15	Like	F4	PQ	notPnotQ	FF	Vo	Vo	Fa	Tr	Mis	4
E1	F16	Like	F2	PQ	notPnotQ	FF	Vo	Vo	Fa	Tr	Mis	3
E1	F16	Like	F1	PQ	notPnotQ	FF	Vo	Vo	Fa	Tr	Mis	4
E1	F16	Like	F5	PQ	notPnotQ	FF	Vo	Vo	Fa	Tr	Mis	4
E1	F16	Like	F6	PQ	notPnotQ	FF	Vo	Vo	Fa	Tr	Mis	4
E1	F16	Like	F3	PQ	notPnotQ	FF	Vo	Vo	Fa	Tr	Mis	5
E1	F16	Like	F4	PQ	notPnotQ	FF	Vo	Vo	Fa	Tr	Mis	5
E1	F17	Like	F1	PQ	notPnotQ	FF	Vo	Vo	Fa	Tr	Mis	2
E1	F17	Like	F2	PQ	notPnotQ	FF	Vo	Vo	Fa	Tr	Mis	5
E1	F17	Like	F3	PQ	notPnotQ	FF	Vo	Vo	Fa	Tr	Mis	5
E1	F17	Like	F4	PQ	notPnotQ	FF	Vo	Vo	Fa	Tr	Mis	5
E1	F17	Like	F5	PQ	notPnotQ	FF	Vo	Vo	Fa	Tr	Mis	5
E1	F17	Like	F6	PQ	notPnotQ	FF	Vo	Vo	Fa	Tr	Mis	5
E1	F18	Like	F1	PQ	notPnotQ	FF	Vo	Vo	Fa	Tr	Mis	1
E1	F18	Like	F3	PQ	notPnotQ	FF	Vo	Vo	Fa	Tr	Mis	1
E1	F18	Like	F2	PQ	notPnotQ	FF	Vo	Vo	Fa	Tr	Mis	2
E1	F18	Like	F5	PQ	notPnotQ	FF	Vo	Vo	Fa	Tr	Mis	2
E1	F18	Like	F4	PQ	notPnotQ	FF	Vo	Vo	Fa	Tr	Mis	4
E1	F18	Like	F6	PQ	notPnotQ	FF	Vo	Vo	Fa	Tr	Mis	4
E1	F19	Like	F5	PQ	notPnotQ	FF	Vo	Vo	Fa	Tr	Mis	2
E1	F19	Like	F1	PQ	notPnotQ	FF	Vo	Vo	Fa	Tr	Mis	3
E1	F19	Like	F3	PQ	notPnotQ	FF	Vo	Vo	Fa	Tr	Mis	3
E1	F19	Like	F6	PQ	notPnotQ	FF	Vo	Vo	Fa	Tr	Mis	3
E1	F19	Like	F2	PQ	notPnotQ	FF	Vo	Vo	Fa	Tr	Mis	4
E1	F19	Like	F4	PQ	notPnotQ	FF	Vo	Vo	Fa	Tr	Mis	4
E1	F21	Like	F4	PQ	notPnotQ	FF	Vo	Vo	Fa	Tr	Mis	1
E1	F21	Like	F5	PQ	notPnotQ	FF	Vo	Vo	Fa	Tr	Mis	1
E1	F21	Like	F6	PQ	notPnotQ	FF	Vo	Vo	Fa	Tr	Mis	1
E1	F21	Like	F1	PQ	notPnotQ	FF	Vo	Vo	Fa	Tr	Mis	3
E1	F21	Like	F2	PQ	notPnotQ	FF	Vo	Vo	Fa	Tr	Mis	3
E1	F21	Like	F3	PQ	notPnotQ	FF	Vo	Vo	Fa	Tr	Mis	3
E1	F22	Like	F2	PQ	notPnotQ	FF	Vo	Vo	Fa	Tr	Mis	1
E1	F22	Like	F1	PQ	notPnotQ	FF	Vo	Vo	Fa	Tr	Mis	2
E1	F22	Like	F5	PQ	notPnotQ	FF	Vo	Vo	Fa	Tr	Mis	2
E1	F22	Like	F4	PQ	notPnotQ	FF	Vo	Vo	Fa	Tr	Mis	4
E1	F22	Like	F3	PQ	notPnotQ	FF	Vo	Vo	Fa	Tr	Mis	5
E1	F22	Like	F6	PQ	notPnotQ	FF	Vo	Vo	Fa	Tr	Mis	5
E1	F23	Like	F5	PQ	notPnotQ	FF	Vo	Vo	Fa	Tr	Mis	1
E1	F23	Like	F3	PQ	notPnotQ	FF	Vo	Vo	Fa	Tr	Mis	2
E1	F23	Like	F6	PQ	notPnotQ	FF	Vo	Vo	Fa	Tr	Mis	2
E1	F23	Like	F1	PQ	notPnotQ	FF	Vo	Vo	Fa	Tr	Mis	3
E1	F23	Like	F2	PQ	notPnotQ	FF	Vo	Vo	Fa	Tr	Mis	3
E1	F23	Like	F4	PQ	notPnotQ	FF	Vo	Vo	Fa	Tr	Mis	3
E1	F24	Like	F6	PQ	notPnotQ	FF	Vo	Vo	Fa	Tr	Mis	4
E1	F24	Like	F1	PQ	notPnotQ	FF	Vo	Vo	Fa	Tr	Mis	5
E1	F24	Like	F2	PQ	notPnotQ	FF	Vo	Vo	Fa	Tr	Mis	5
E1	F24	Like	F3	PQ	notPnotQ	FF	Vo	Vo	Fa	Tr	Mis	5
E1	F24	Like	F4	PQ	notPnotQ	FF	Vo	Vo	Fa	Tr	Mis	5
E1	F24	Like	F5	PQ	notPnotQ	FF	Vo	Vo	Fa	Tr	Mis	5
E1	F25	Like	F3	PQ	notPnotQ	FF	Vo	Vo	Fa	Tr	Mis	4
E1	F25	Like	F4	PQ	notPnotQ	FF	Vo	Vo	Fa	Tr	Mis	4
E1	F25	Like	F2	PQ	notPnotQ	FF	Vo	Vo	Fa	Tr	Mis	5
E1	F25	Like	F5	PQ	notPnotQ	FF	Vo	Vo	Fa	Tr	Mis	5
E1	F25	Like	F6	PQ	notPnotQ	FF	Vo	Vo	Fa	Tr	Mis	5
E1	F26	Like	F1	PQ	notPnotQ	FF	Vo	Vo	Fa	Tr	Mis	2
E1	F26	Like	F2	PQ	notPnotQ	FF	Vo	Vo	Fa	Tr	Mis	2
E1	F26	Like	F6	PQ	notPnotQ	FF	Vo	Vo	Fa	Tr	Mis	2
E1	F26	Like	F3	PQ	notPnotQ	FF	Vo	Vo	Fa	Tr	Mis	3
E1	F26	Like	F5	PQ	notPnotQ	FF	Vo	Vo	Fa	Tr	Mis	3
E1	F26	Like	F4	PQ	notPnotQ	FF	Vo	Vo	Fa	Tr	Mis	5
E1	F27	Like	F1	PQ	notPnotQ	FF	Vo	Vo	Fa	Tr	Mis	2
E1	F27	Like	F3	PQ	notPnotQ	FF	Vo	Vo	Fa	Tr	Mis	2
E1	F27	Like	F4	PQ	notPnotQ	FF	Vo	Vo	Fa	Tr	Mis	2
E1	F27	Like	F5	PQ	notPnotQ	FF	Vo	Vo	Fa	Tr	Mis	2
E1	F27	Like	F6	PQ	notPnotQ	FF	Vo	Vo	Fa	Tr	Mis	3
E1	F27	Like	F2	PQ	notPnotQ	FF	Vo	Vo	Fa	Tr	Mis	4
E1	F28	Like	F3	PQ	notPnotQ	FF	Vo	Vo	Fa	Tr	Mis	1
E1	F28	Like	F6	PQ	notPnotQ	FF	Vo	Vo	Fa	Tr	Mis	2
E1	F28	Like	F1	PQ	notPnotQ	FF	Vo	Vo	Fa	Tr	Mis	3
E1	F28	Like	F2	PQ	notPnotQ	FF	Vo	Vo	Fa	Tr	Mis	3
E1	F28	Like	F4	PQ	notPnotQ	FF	Vo	Vo	Fa	Tr	Mis	4
E1	F28	Like	F5	PQ	notPnotQ	FF	Vo	Vo	Fa	Tr	Mis	4
E1	F29	Like	F2	PQ	notPnotQ	FF	Vo	Vo	Fa	Tr	Mis	1
E1	F29	Like	F6	PQ	notPnotQ	FF	Vo	Vo	Fa	Tr	Mis	1
E1	F29	Like	F3	PQ	notPnotQ	FF	Vo	Vo	Fa	Tr	Mis	2
E1	F29	Like	F4	PQ	notPnotQ	FF	Vo	Vo	Fa	Tr	Mis	2
E1	F29	Like	F5	PQ	notPnotQ	FF	Vo	Vo	Fa	Tr	Mis	2
E1	F29	Like	F1	PQ	notPnotQ	FF	Vo	Vo	Fa	Tr	Mis	4
E1	F30	Like	F4	PQ	notPnotQ	FF	Vo	Vo	Fa	Tr	Mis	2
E1	F30	Like	F1	PQ	notPnotQ	FF	Vo	Vo	Fa	Tr	Mis	3
E1	F30	Like	F2	PQ	notPnotQ	FF	Vo	Vo	Fa	Tr	Mis	3
E1	F30	Like	F3	PQ	notPnotQ	FF	Vo	Vo	Fa	Tr	Mis	3
E1	F30	Like	F5	PQ	notPnotQ	FF	Vo	Vo	Fa	Tr	Mis	3
E1	F30	Like	F6	PQ	notPnotQ	FF	Vo	Vo	Fa	Tr	Mis	3
E1	F01	Like	F5	PQ	notPQ	FT	Vo	Fa	Fa	Tr	Part	1
E1	F01	Like	F1	PQ	notPQ	FT	Vo	Fa	Fa	Tr	Part	2
E1	F01	Like	F2	PQ	notPQ	FT	Vo	Fa	Fa	Tr	Part	2
E1	F01	Like	F6	PQ	notPQ	FT	Vo	Fa	Fa	Tr	Part	2
E1	F01	Like	F3	PQ	notPQ	FT	Vo	Fa	Fa	Tr	Part	3
E1	F01	Like	F4	PQ	notPQ	FT	Vo	Fa	Fa	Tr	Part	3
E1	F02	Like	F1	PQ	notPQ	FT	Vo	Fa	Fa	Tr	Part	3
E1	F02	Like	F2	PQ	notPQ	FT	Vo	Fa	Fa	Tr	Part	3
E1	F02	Like	F3	PQ	notPQ	FT	Vo	Fa	Fa	Tr	Part	3
E1	F02	Like	F4	PQ	notPQ	FT	Vo	Fa	Fa	Tr	Part	3
E1	F02	Like	F5	PQ	notPQ	FT	Vo	Fa	Fa	Tr	Part	3
E1	F02	Like	F6	PQ	notPQ	FT	Vo	Fa	Fa	Tr	Part	3
E1	F03	Like	F3	PQ	notPQ	FT	Vo	Fa	Fa	Tr	Part	3
E1	F03	Like	F4	PQ	notPQ	FT	Vo	Fa	Fa	Tr	Part	3
E1	F03	Like	F1	PQ	notPQ	FT	Vo	Fa	Fa	Tr	Part	4
E1	F03	Like	F2	PQ	notPQ	FT	Vo	Fa	Fa	Tr	Part	4
E1	F03	Like	F5	PQ	notPQ	FT	Vo	Fa	Fa	Tr	Part	4
E1	F03	Like	F6	PQ	notPQ	FT	Vo	Fa	Fa	Tr	Part	4
E1	F04	Like	F3	PQ	notPQ	FT	Vo	Fa	Fa	Tr	Part	2
E1	F04	Like	F1	PQ	notPQ	FT	Vo	Fa	Fa	Tr	Part	3
E1	F04	Like	F2	PQ	notPQ	FT	Vo	Fa	Fa	Tr	Part	3
E1	F04	Like	F4	PQ	notPQ	FT	Vo	Fa	Fa	Tr	Part	3
E1	F04	Like	F5	PQ	notPQ	FT	Vo	Fa	Fa	Tr	Part	4
E1	F04	Like	F6	PQ	notPQ	FT	Vo	Fa	Fa	Tr	Part	4
E1	F05	Like	F2	PQ	notPQ	FT	Vo	Fa	Fa	Tr	Part	1
E1	F05	Like	F1	PQ	notPQ	FT	Vo	Fa	Fa	Tr	Part	2
E1	F05	Like	F3	PQ	notPQ	FT	Vo	Fa	Fa	Tr	Part	2
E1	F05	Like	F5	PQ	notPQ	FT	Vo	Fa	Fa	Tr	Part	2
E1	F05	Like	F6	PQ	notPQ	FT	Vo	Fa	Fa	Tr	Part	2
E1	F05	Like	F4	PQ	notPQ	FT	Vo	Fa	Fa	Tr	Part	4
E1	F06	Like	F1	PQ	notPQ	FT	Vo	Fa	Fa	Tr	Part	2
E1	F06	Like	F2	PQ	notPQ	FT	Vo	Fa	Fa	Tr	Part	2
E1	F06	Like	F3	PQ	notPQ	FT	Vo	Fa	Fa	Tr	Part	2
E1	F06	Like	F6	PQ	notPQ	FT	Vo	Fa	Fa	Tr	Part	2
E1	F06	Like	F5	PQ	notPQ	FT	Vo	Fa	Fa	Tr	Part	3
E1	F07	Like	F1	PQ	notPQ	FT	Vo	Fa	Fa	Tr	Part	2
E1	F07	Like	F5	PQ	notPQ	FT	Vo	Fa	Fa	Tr	Part	2
E1	F07	Like	F6	PQ	notPQ	FT	Vo	Fa	Fa	Tr	Part	2
E1	F07	Like	F2	PQ	notPQ	FT	Vo	Fa	Fa	Tr	Part	3
E1	F07	Like	F4	PQ	notPQ	FT	Vo	Fa	Fa	Tr	Part	3
E1	F07	Like	F3	PQ	notPQ	FT	Vo	Fa	Fa	Tr	Part	4
E1	F08	Like	F1	PQ	notPQ	FT	Vo	Fa	Fa	Tr	Part	2
E1	F08	Like	F6	PQ	notPQ	FT	Vo	Fa	Fa	Tr	Part	2
E1	F08	Like	F2	PQ	notPQ	FT	Vo	Fa	Fa	Tr	Part	3
E1	F08	Like	F3	PQ	notPQ	FT	Vo	Fa	Fa	Tr	Part	3
E1	F08	Like	F4	PQ	notPQ	FT	Vo	Fa	Fa	Tr	Part	3
E1	F08	Like	F5	PQ	notPQ	FT	Vo	Fa	Fa	Tr	Part	3
E1	F09	Like	F5	PQ	notPQ	FT	Vo	Fa	Fa	Tr	Part	1
E1	F09	Like	F6	PQ	notPQ	FT	Vo	Fa	Fa	Tr	Part	1
E1	F09	Like	F1	PQ	notPQ	FT	Vo	Fa	Fa	Tr	Part	2
E1	F09	Like	F3	PQ	notPQ	FT	Vo	Fa	Fa	Tr	Part	2
E1	F09	Like	F2	PQ	notPQ	FT	Vo	Fa	Fa	Tr	Part	3
E1	F09	Like	F4	PQ	notPQ	FT	Vo	Fa	Fa	Tr	Part	3
E1	F10	Like	F3	PQ	notPQ	FT	Vo	Fa	Fa	Tr	Part	1
E1	F10	Like	F1	PQ	notPQ	FT	Vo	Fa	Fa	Tr	Part	2
E1	F10	Like	F2	PQ	notPQ	FT	Vo	Fa	Fa	Tr	Part	2
E1	F10	Like	F4	PQ	notPQ	FT	Vo	Fa	Fa	Tr	Part	3
E1	F10	Like	F5	PQ	notPQ	FT	Vo	Fa	Fa	Tr	Part	3
E1	F10	Like	F6	PQ	notPQ	FT	Vo	Fa	Fa	Tr	Part	5
E1	F11	Like	F1	PQ	notPQ	FT	Vo	Fa	Fa	Tr	Part	4
E1	F11	Like	F2	PQ	notPQ	FT	Vo	Fa	Fa	Tr	Part	4
E1	F11	Like	F3	PQ	notPQ	FT	Vo	Fa	Fa	Tr	Part	4
E1	F11	Like	F4	PQ	notPQ	FT	Vo	Fa	Fa	Tr	Part	4
E1	F11	Like	F5	PQ	notPQ	FT	Vo	Fa	Fa	Tr	Part	4
E1	F11	Like	F6	PQ	notPQ	FT	Vo	Fa	Fa	Tr	Part	4
E1	F12	Like	F3	PQ	notPQ	FT	Vo	Fa	Fa	Tr	Part	1
E1	F12	Like	F1	PQ	notPQ	FT	Vo	Fa	Fa	Tr	Part	2
E1	F12	Like	F2	PQ	notPQ	FT	Vo	Fa	Fa	Tr	Part	2
E1	F12	Like	F4	PQ	notPQ	FT	Vo	Fa	Fa	Tr	Part	2
E1	F12	Like	F5	PQ	notPQ	FT	Vo	Fa	Fa	Tr	Part	2
E1	F12	Like	F6	PQ	notPQ	FT	Vo	Fa	Fa	Tr	Part	2
E1	F13	Like	F3	PQ	notPQ	FT	Vo	Fa	Fa	Tr	Part	3
E1	F13	Like	F4	PQ	notPQ	FT	Vo	Fa	Fa	Tr	Part	3
E1	F13	Like	F2	PQ	notPQ	FT	Vo	Fa	Fa	Tr	Part	4
E1	F13	Like	F5	PQ	notPQ	FT	Vo	Fa	Fa	Tr	Part	4
E1	F13	Like	F6	PQ	notPQ	FT	Vo	Fa	Fa	Tr	Part	4
E1	F13	Like	F1	PQ	notPQ	FT	Vo	Fa	Fa	Tr	Part	5
E1	F14	Like	F1	PQ	notPQ	FT	Vo	Fa	Fa	Tr	Part	2
E1	F14	Like	F2	PQ	notPQ	FT	Vo	Fa	Fa	Tr	Part	2
E1	F14	Like	F3	PQ	notPQ	FT	Vo	Fa	Fa	Tr	Part	2
E1	F14	Like	F5	PQ	notPQ	FT	Vo	Fa	Fa	Tr	Part	2
E1	F14	Like	F6	PQ	notPQ	FT	Vo	Fa	Fa	Tr	Part	2
E1	F14	Like	F4	PQ	notPQ	FT	Vo	Fa	Fa	Tr	Part	3
E1	F15	Like	F1	PQ	notPQ	FT	Vo	Fa	Fa	Tr	Part	2
E1	F15	Like	F2	PQ	notPQ	FT	Vo	Fa	Fa	Tr	Part	2
E1	F15	Like	F3	PQ	notPQ	FT	Vo	Fa	Fa	Tr	Part	2
E1	F15	Like	F5	PQ	notPQ	FT	Vo	Fa	Fa	Tr	Part	3
E1	F15	Like	F6	PQ	notPQ	FT	Vo	Fa	Fa	Tr	Part	3
E1	F15	Like	F4	PQ	notPQ	FT	Vo	Fa	Fa	Tr	Part	4
E1	F16	Like	F1	PQ	notPQ	FT	Vo	Fa	Fa	Tr	Part	2
E1	F16	Like	F6	PQ	notPQ	FT	Vo	Fa	Fa	Tr	Part	2
E1	F16	Like	F3	PQ	notPQ	FT	Vo	Fa	Fa	Tr	Part	3
E1	F16	Like	F4	PQ	notPQ	FT	Vo	Fa	Fa	Tr	Part	3
E1	F16	Like	F5	PQ	notPQ	FT	Vo	Fa	Fa	Tr	Part	3
E1	F16	Like	F2	PQ	notPQ	FT	Vo	Fa	Fa	Tr	Part	4
E1	F17	Like	F6	PQ	notPQ	FT	Vo	Fa	Fa	Tr	Part	1
E1	F17	Like	F1	PQ	notPQ	FT	Vo	Fa	Fa	Tr	Part	2
E1	F17	Like	F3	PQ	notPQ	FT	Vo	Fa	Fa	Tr	Part	2
E1	F17	Like	F4	PQ	notPQ	FT	Vo	Fa	Fa	Tr	Part	2
E1	F17	Like	F2	PQ	notPQ	FT	Vo	Fa	Fa	Tr	Part	3
E1	F17	Like	F5	PQ	notPQ	FT	Vo	Fa	Fa	Tr	Part	5
E1	F18	Like	F1	PQ	notPQ	FT	Vo	Fa	Fa	Tr	Part	2
E1	F18	Like	F3	PQ	notPQ	FT	Vo	Fa	Fa	Tr	Part	2
E1	F18	Like	F4	PQ	notPQ	FT	Vo	Fa	Fa	Tr	Part	2
E1	F18	Like	F2	PQ	notPQ	FT	Vo	Fa	Fa	Tr	Part	3
E1	F18	Like	F5	PQ	notPQ	FT	Vo	Fa	Fa	Tr	Part	3
E1	F18	Like	F6	PQ	notPQ	FT	Vo	Fa	Fa	Tr	Part	3
E1	F19	Like	F5	PQ	notPQ	FT	Vo	Fa	Fa	Tr	Part	1
E1	F19	Like	F2	PQ	notPQ	FT	Vo	Fa	Fa	Tr	Part	2
E1	F19	Like	F4	PQ	notPQ	FT	Vo	Fa	Fa	Tr	Part	2
E1	F19	Like	F6	PQ	notPQ	FT	Vo	Fa	Fa	Tr	Part	2
E1	F19	Like	F1	PQ	notPQ	FT	Vo	Fa	Fa	Tr	Part	3
E1	F19	Like	F3	PQ	notPQ	FT	Vo	Fa	Fa	Tr	Part	3
E1	F21	Like	F4	PQ	notPQ	FT	Vo	Fa	Fa	Tr	Part	2
E1	F21	Like	F5	PQ	notPQ	FT	Vo	Fa	Fa	Tr	Part	2
E1	F21	Like	F6	PQ	notPQ	FT	Vo	Fa	Fa	Tr	Part	2
E1	F21	Like	F2	PQ	notPQ	FT	Vo	Fa	Fa	Tr	Part	3
E1	F21	Like	F3	PQ	notPQ	FT	Vo	Fa	Fa	Tr	Part	3
E1	F21	Like	F1	PQ	notPQ	FT	Vo	Fa	Fa	Tr	Part	4
E1	F22	Like	F5	PQ	notPQ	FT	Vo	Fa	Fa	Tr	Part	2
E1	F22	Like	F1	PQ	notPQ	FT	Vo	Fa	Fa	Tr	Part	3
E1	F22	Like	F3	PQ	notPQ	FT	Vo	Fa	Fa	Tr	Part	3
E1	F22	Like	F2	PQ	notPQ	FT	Vo	Fa	Fa	Tr	Part	4
E1	F22	Like	F6	PQ	notPQ	FT	Vo	Fa	Fa	Tr	Part	4
E1	F22	Like	F4	PQ	notPQ	FT	Vo	Fa	Fa	Tr	Part	5
E1	F23	Like	F1	PQ	notPQ	FT	Vo	Fa	Fa	Tr	Part	2
E1	F23	Like	F4	PQ	notPQ	FT	Vo	Fa	Fa	Tr	Part	2
E1	F23	Like	F5	PQ	notPQ	FT	Vo	Fa	Fa	Tr	Part	2
E1	F23	Like	F6	PQ	notPQ	FT	Vo	Fa	Fa	Tr	Part	2
E1	F23	Like	F2	PQ	notPQ	FT	Vo	Fa	Fa	Tr	Part	3
E1	F23	Like	F3	PQ	notPQ	FT	Vo	Fa	Fa	Tr	Part	3
E1	F24	Like	F3	PQ	notPQ	FT	Vo	Fa	Fa	Tr	Part	2
E1	F24	Like	F2	PQ	notPQ	FT	Vo	Fa	Fa	Tr	Part	3
E1	F24	Like	F4	PQ	notPQ	FT	Vo	Fa	Fa	Tr	Part	3
E1	F24	Like	F5	PQ	notPQ	FT	Vo	Fa	Fa	Tr	Part	4
E1	F24	Like	F6	PQ	notPQ	FT	Vo	Fa	Fa	Tr	Part	4
E1	F24	Like	F1	PQ	notPQ	FT	Vo	Fa	Fa	Tr	Part	5
E1	F25	Like	F6	PQ	notPQ	FT	Vo	Fa	Fa	Tr	Part	1
E1	F25	Like	F2	PQ	notPQ	FT	Vo	Fa	Fa	Tr	Part	2
E1	F25	Like	F1	PQ	notPQ	FT	Vo	Fa	Fa	Tr	Part	4
E1	F25	Like	F3	PQ	notPQ	FT	Vo	Fa	Fa	Tr	Part	4
E1	F25	Like	F4	PQ	notPQ	FT	Vo	Fa	Fa	Tr	Part	4
E1	F25	Like	F5	PQ	notPQ	FT	Vo	Fa	Fa	Tr	Part	4
E1	F26	Like	F2	PQ	notPQ	FT	Vo	Fa	Fa	Tr	Part	1
E1	F26	Like	F5	PQ	notPQ	FT	Vo	Fa	Fa	Tr	Part	1
E1	F26	Like	F1	PQ	notPQ	FT	Vo	Fa	Fa	Tr	Part	2
E1	F26	Like	F3	PQ	notPQ	FT	Vo	Fa	Fa	Tr	Part	2
E1	F26	Like	F6	PQ	notPQ	FT	Vo	Fa	Fa	Tr	Part	2
E1	F26	Like	F4	PQ	notPQ	FT	Vo	Fa	Fa	Tr	Part	4
E1	F27	Like	F2	PQ	notPQ	FT	Vo	Fa	Fa	Tr	Part	2
E1	F27	Like	F3	PQ	notPQ	FT	Vo	Fa	Fa	Tr	Part	2
E1	F27	Like	F1	PQ	notPQ	FT	Vo	Fa	Fa	Tr	Part	3
E1	F27	Like	F4	PQ	notPQ	FT	Vo	Fa	Fa	Tr	Part	3
E1	F27	Like	F5	PQ	notPQ	FT	Vo	Fa	Fa	Tr	Part	4
E1	F27	Like	F6	PQ	notPQ	FT	Vo	Fa	Fa	Tr	Part	4
E1	F28	Like	F3	PQ	notPQ	FT	Vo	Fa	Fa	Tr	Part	2
E1	F28	Like	F1	PQ	notPQ	FT	Vo	Fa	Fa	Tr	Part	3
E1	F28	Like	F2	PQ	notPQ	FT	Vo	Fa	Fa	Tr	Part	3
E1	F28	Like	F6	PQ	notPQ	FT	Vo	Fa	Fa	Tr	Part	3
E1	F28	Like	F4	PQ	notPQ	FT	Vo	Fa	Fa	Tr	Part	5
E1	F28	Like	F5	PQ	notPQ	FT	Vo	Fa	Fa	Tr	Part	5
E1	F29	Like	F2	PQ	notPQ	FT	Vo	Fa	Fa	Tr	Part	2
E1	F29	Like	F4	PQ	notPQ	FT	Vo	Fa	Fa	Tr	Part	2
E1	F29	Like	F1	PQ	notPQ	FT	Vo	Fa	Fa	Tr	Part	3
E1	F29	Like	F3	PQ	notPQ	FT	Vo	Fa	Fa	Tr	Part	3
E1	F29	Like	F5	PQ	notPQ	FT	Vo	Fa	Fa	Tr	Part	3
E1	F29	Like	F6	PQ	notPQ	FT	Vo	Fa	Fa	Tr	Part	3
E1	F30	Like	F4	PQ	notPQ	FT	Vo	Fa	Fa	Tr	Part	2
E1	F30	Like	F1	PQ	notPQ	FT	Vo	Fa	Fa	Tr	Part	3
E1	F30	Like	F2	PQ	notPQ	FT	Vo	Fa	Fa	Tr	Part	4
E1	F30	Like	F3	PQ	notPQ	FT	Vo	Fa	Fa	Tr	Part	4
E1	F30	Like	F5	PQ	notPQ	FT	Vo	Fa	Fa	Tr	Part	4
E1	F30	Like	F6	PQ	notPQ	FT	Vo	Fa	Fa	Tr	Part	4
E1	F01	Like	F1	PQ	PnotQ	TF	Fa	Fa	Fa	Fa	Part	1
E1	F01	Like	F4	PQ	PnotQ	TF	Fa	Fa	Fa	Fa	Part	1
E1	F01	Like	F5	PQ	PnotQ	TF	Fa	Fa	Fa	Fa	Part	1
E1	F01	Like	F6	PQ	PnotQ	TF	Fa	Fa	Fa	Fa	Part	1
E1	F01	Like	F2	PQ	PnotQ	TF	Fa	Fa	Fa	Fa	Part	2
E1	F01	Like	F3	PQ	PnotQ	TF	Fa	Fa	Fa	Fa	Part	2
E1	F02	Like	F2	PQ	PnotQ	TF	Fa	Fa	Fa	Fa	Part	1
E1	F02	Like	F3	PQ	PnotQ	TF	Fa	Fa	Fa	Fa	Part	1
E1	F02	Like	F4	PQ	PnotQ	TF	Fa	Fa	Fa	Fa	Part	1
E1	F02	Like	F5	PQ	PnotQ	TF	Fa	Fa	Fa	Fa	Part	1
E1	F02	Like	F6	PQ	PnotQ	TF	Fa	Fa	Fa	Fa	Part	1
E1	F02	Like	F1	PQ	PnotQ	TF	Fa	Fa	Fa	Fa	Part	3
E1	F03	Like	F1	PQ	PnotQ	TF	Fa	Fa	Fa	Fa	Part	2
E1	F03	Like	F5	PQ	PnotQ	TF	Fa	Fa	Fa	Fa	Part	2
E1	F03	Like	F4	PQ	PnotQ	TF	Fa	Fa	Fa	Fa	Part	3
E1	F03	Like	F2	PQ	PnotQ	TF	Fa	Fa	Fa	Fa	Part	4
E1	F03	Like	F3	PQ	PnotQ	TF	Fa	Fa	Fa	Fa	Part	4
E1	F03	Like	F6	PQ	PnotQ	TF	Fa	Fa	Fa	Fa	Part	4
E1	F04	Like	F3	PQ	PnotQ	TF	Fa	Fa	Fa	Fa	Part	3
E1	F04	Like	F4	PQ	PnotQ	TF	Fa	Fa	Fa	Fa	Part	3
E1	F04	Like	F5	PQ	PnotQ	TF	Fa	Fa	Fa	Fa	Part	3
E1	F04	Like	F6	PQ	PnotQ	TF	Fa	Fa	Fa	Fa	Part	3
E1	F04	Like	F1	PQ	PnotQ	TF	Fa	Fa	Fa	Fa	Part	4
E1	F04	Like	F2	PQ	PnotQ	TF	Fa	Fa	Fa	Fa	Part	4
E1	F05	Like	F4	PQ	PnotQ	TF	Fa	Fa	Fa	Fa	Part	1
E1	F05	Like	F1	PQ	PnotQ	TF	Fa	Fa	Fa	Fa	Part	2
E1	F05	Like	F2	PQ	PnotQ	TF	Fa	Fa	Fa	Fa	Part	2
E1	F05	Like	F3	PQ	PnotQ	TF	Fa	Fa	Fa	Fa	Part	2
E1	F05	Like	F5	PQ	PnotQ	TF	Fa	Fa	Fa	Fa	Part	2
E1	F05	Like	F6	PQ	PnotQ	TF	Fa	Fa	Fa	Fa	Part	2
E1	F06	Like	F1	PQ	PnotQ	TF	Fa	Fa	Fa	Fa	Part	2
E1	F06	Like	F2	PQ	PnotQ	TF	Fa	Fa	Fa	Fa	Part	2
E1	F06	Like	F4	PQ	PnotQ	TF	Fa	Fa	Fa	Fa	Part	2
E1	F06	Like	F5	PQ	PnotQ	TF	Fa	Fa	Fa	Fa	Part	2
E1	F06	Like	F3	PQ	PnotQ	TF	Fa	Fa	Fa	Fa	Part	4
E1	F06	Like	F6	PQ	PnotQ	TF	Fa	Fa	Fa	Fa	Part	4
E1	F07	Like	F3	PQ	PnotQ	TF	Fa	Fa	Fa	Fa	Part	2
E1	F07	Like	F4	PQ	PnotQ	TF	Fa	Fa	Fa	Fa	Part	2
E1	F07	Like	F5	PQ	PnotQ	TF	Fa	Fa	Fa	Fa	Part	3
E1	F07	Like	F6	PQ	PnotQ	TF	Fa	Fa	Fa	Fa	Part	3
E1	F07	Like	F1	PQ	PnotQ	TF	Fa	Fa	Fa	Fa	Part	4
E1	F07	Like	F2	PQ	PnotQ	TF	Fa	Fa	Fa	Fa	Part	4
E1	F08	Like	F5	PQ	PnotQ	TF	Fa	Fa	Fa	Fa	Part	2
E1	F08	Like	F1	PQ	PnotQ	TF	Fa	Fa	Fa	Fa	Part	3
E1	F08	Like	F2	PQ	PnotQ	TF	Fa	Fa	Fa	Fa	Part	3
E1	F08	Like	F3	PQ	PnotQ	TF	Fa	Fa	Fa	Fa	Part	3
E1	F08	Like	F4	PQ	PnotQ	TF	Fa	Fa	Fa	Fa	Part	3
E1	F08	Like	F6	PQ	PnotQ	TF	Fa	Fa	Fa	Fa	Part	3
E1	F09	Like	F2	PQ	PnotQ	TF	Fa	Fa	Fa	Fa	Part	1
E1	F09	Like	F3	PQ	PnotQ	TF	Fa	Fa	Fa	Fa	Part	1
E1	F09	Like	F4	PQ	PnotQ	TF	Fa	Fa	Fa	Fa	Part	1
E1	F09	Like	F5	PQ	PnotQ	TF	Fa	Fa	Fa	Fa	Part	1
E1	F09	Like	F1	PQ	PnotQ	TF	Fa	Fa	Fa	Fa	Part	2
E1	F09	Like	F6	PQ	PnotQ	TF	Fa	Fa	Fa	Fa	Part	2
E1	F10	Like	F1	PQ	PnotQ	TF	Fa	Fa	Fa	Fa	Part	1
E1	F10	Like	F2	PQ	PnotQ	TF	Fa	Fa	Fa	Fa	Part	1
E1	F10	Like	F3	PQ	PnotQ	TF	Fa	Fa	Fa	Fa	Part	2
E1	F10	Like	F6	PQ	PnotQ	TF	Fa	Fa	Fa	Fa	Part	2
E1	F10	Like	F4	PQ	PnotQ	TF	Fa	Fa	Fa	Fa	Part	3
E1	F10	Like	F5	PQ	PnotQ	TF	Fa	Fa	Fa	Fa	Part	3
E1	F11	Like	F1	PQ	PnotQ	TF	Fa	Fa	Fa	Fa	Part	4
E1	F11	Like	F2	PQ	PnotQ	TF	Fa	Fa	Fa	Fa	Part	4
E1	F11	Like	F3	PQ	PnotQ	TF	Fa	Fa	Fa	Fa	Part	4
E1	F11	Like	F4	PQ	PnotQ	TF	Fa	Fa	Fa	Fa	Part	4
E1	F11	Like	F5	PQ	PnotQ	TF	Fa	Fa	Fa	Fa	Part	4
E1	F11	Like	F6	PQ	PnotQ	TF	Fa	Fa	Fa	Fa	Part	4
E1	F12	Like	F1	PQ	PnotQ	TF	Fa	Fa	Fa	Fa	Part	1
E1	F12	Like	F3	PQ	PnotQ	TF	Fa	Fa	Fa	Fa	Part	1
E1	F12	Like	F4	PQ	PnotQ	TF	Fa	Fa	Fa	Fa	Part	1
E1	F12	Like	F6	PQ	PnotQ	TF	Fa	Fa	Fa	Fa	Part	1
E1	F12	Like	F2	PQ	PnotQ	TF	Fa	Fa	Fa	Fa	Part	2
E1	F12	Like	F5	PQ	PnotQ	TF	Fa	Fa	Fa	Fa	Part	2
E1	F13	Like	F3	PQ	PnotQ	TF	Fa	Fa	Fa	Fa	Part	1
E1	F13	Like	F2	PQ	PnotQ	TF	Fa	Fa	Fa	Fa	Part	3
E1	F13	Like	F4	PQ	PnotQ	TF	Fa	Fa	Fa	Fa	Part	3
E1	F13	Like	F5	PQ	PnotQ	TF	Fa	Fa	Fa	Fa	Part	3
E1	F13	Like	F6	PQ	PnotQ	TF	Fa	Fa	Fa	Fa	Part	3
E1	F13	Like	F1	PQ	PnotQ	TF	Fa	Fa	Fa	Fa	Part	4
E1	F14	Like	F2	PQ	PnotQ	TF	Fa	Fa	Fa	Fa	Part	1
E1	F14	Like	F3	PQ	PnotQ	TF	Fa	Fa	Fa	Fa	Part	1
E1	F14	Like	F4	PQ	PnotQ	TF	Fa	Fa	Fa	Fa	Part	2
E1	F14	Like	F5	PQ	PnotQ	TF	Fa	Fa	Fa	Fa	Part	2
E1	F14	Like	F6	PQ	PnotQ	TF	Fa	Fa	Fa	Fa	Part	2
E1	F14	Like	F1	PQ	PnotQ	TF	Fa	Fa	Fa	Fa	Part	3
E1	F15	Like	F1	PQ	PnotQ	TF	Fa	Fa	Fa	Fa	Part	2
E1	F15	Like	F2	PQ	PnotQ	TF	Fa	Fa	Fa	Fa	Part	2
E1	F15	Like	F3	PQ	PnotQ	TF	Fa	Fa	Fa	Fa	Part	2
E1	F15	Like	F4	PQ	PnotQ	TF	Fa	Fa	Fa	Fa	Part	2
E1	F15	Like	F6	PQ	PnotQ	TF	Fa	Fa	Fa	Fa	Part	2
E1	F15	Like	F5	PQ	PnotQ	TF	Fa	Fa	Fa	Fa	Part	4
E1	F16	Like	F1	PQ	PnotQ	TF	Fa	Fa	Fa	Fa	Part	2
E1	F16	Like	F2	PQ	PnotQ	TF	Fa	Fa	Fa	Fa	Part	2
E1	F16	Like	F3	PQ	PnotQ	TF	Fa	Fa	Fa	Fa	Part	2
E1	F16	Like	F4	PQ	PnotQ	TF	Fa	Fa	Fa	Fa	Part	2
E1	F16	Like	F5	PQ	PnotQ	TF	Fa	Fa	Fa	Fa	Part	2
E1	F16	Like	F6	PQ	PnotQ	TF	Fa	Fa	Fa	Fa	Part	2
E1	F17	Like	F2	PQ	PnotQ	TF	Fa	Fa	Fa	Fa	Part	1
E1	F17	Like	F4	PQ	PnotQ	TF	Fa	Fa	Fa	Fa	Part	1
E1	F17	Like	F3	PQ	PnotQ	TF	Fa	Fa	Fa	Fa	Part	2
E1	F17	Like	F5	PQ	PnotQ	TF	Fa	Fa	Fa	Fa	Part	2
E1	F17	Like	F1	PQ	PnotQ	TF	Fa	Fa	Fa	Fa	Part	3
E1	F17	Like	F6	PQ	PnotQ	TF	Fa	Fa	Fa	Fa	Part	3
E1	F18	Like	F1	PQ	PnotQ	TF	Fa	Fa	Fa	Fa	Part	2
E1	F18	Like	F2	PQ	PnotQ	TF	Fa	Fa	Fa	Fa	Part	2
E1	F18	Like	F3	PQ	PnotQ	TF	Fa	Fa	Fa	Fa	Part	3
E1	F18	Like	F4	PQ	PnotQ	TF	Fa	Fa	Fa	Fa	Part	3
E1	F18	Like	F5	PQ	PnotQ	TF	Fa	Fa	Fa	Fa	Part	3
E1	F18	Like	F6	PQ	PnotQ	TF	Fa	Fa	Fa	Fa	Part	3
E1	F19	Like	F2	PQ	PnotQ	TF	Fa	Fa	Fa	Fa	Part	1
E1	F19	Like	F1	PQ	PnotQ	TF	Fa	Fa	Fa	Fa	Part	2
E1	F19	Like	F3	PQ	PnotQ	TF	Fa	Fa	Fa	Fa	Part	2
E1	F19	Like	F4	PQ	PnotQ	TF	Fa	Fa	Fa	Fa	Part	2
E1	F19	Like	F6	PQ	PnotQ	TF	Fa	Fa	Fa	Fa	Part	2
E1	F19	Like	F5	PQ	PnotQ	TF	Fa	Fa	Fa	Fa	Part	3
E1	F21	Like	F1	PQ	PnotQ	TF	Fa	Fa	Fa	Fa	Part	1
E1	F21	Like	F2	PQ	PnotQ	TF	Fa	Fa	Fa	Fa	Part	1
E1	F21	Like	F3	PQ	PnotQ	TF	Fa	Fa	Fa	Fa	Part	1
E1	F21	Like	F4	PQ	PnotQ	TF	Fa	Fa	Fa	Fa	Part	1
E1	F21	Like	F5	PQ	PnotQ	TF	Fa	Fa	Fa	Fa	Part	1
E1	F21	Like	F6	PQ	PnotQ	TF	Fa	Fa	Fa	Fa	Part	2
E1	F22	Like	F4	PQ	PnotQ	TF	Fa	Fa	Fa	Fa	Part	2
E1	F22	Like	F6	PQ	PnotQ	TF	Fa	Fa	Fa	Fa	Part	2
E1	F22	Like	F1	PQ	PnotQ	TF	Fa	Fa	Fa	Fa	Part	4
E1	F22	Like	F5	PQ	PnotQ	TF	Fa	Fa	Fa	Fa	Part	4
E1	F22	Like	F2	PQ	PnotQ	TF	Fa	Fa	Fa	Fa	Part	5
E1	F22	Like	F3	PQ	PnotQ	TF	Fa	Fa	Fa	Fa	Part	5
E1	F23	Like	F2	PQ	PnotQ	TF	Fa	Fa	Fa	Fa	Part	1
E1	F23	Like	F5	PQ	PnotQ	TF	Fa	Fa	Fa	Fa	Part	2
E1	F23	Like	F6	PQ	PnotQ	TF	Fa	Fa	Fa	Fa	Part	2
E1	F23	Like	F4	PQ	PnotQ	TF	Fa	Fa	Fa	Fa	Part	3
E1	F23	Like	F1	PQ	PnotQ	TF	Fa	Fa	Fa	Fa	Part	4
E1	F23	Like	F3	PQ	PnotQ	TF	Fa	Fa	Fa	Fa	Part	4
E1	F24	Like	F2	PQ	PnotQ	TF	Fa	Fa	Fa	Fa	Part	2
E1	F24	Like	F3	PQ	PnotQ	TF	Fa	Fa	Fa	Fa	Part	2
E1	F24	Like	F4	PQ	PnotQ	TF	Fa	Fa	Fa	Fa	Part	2
E1	F24	Like	F6	PQ	PnotQ	TF	Fa	Fa	Fa	Fa	Part	2
E1	F24	Like	F5	PQ	PnotQ	TF	Fa	Fa	Fa	Fa	Part	4
E1	F24	Like	F1	PQ	PnotQ	TF	Fa	Fa	Fa	Fa	Part	5
E1	F25	Like	F1	PQ	PnotQ	TF	Fa	Fa	Fa	Fa	Part	1
E1	F25	Like	F3	PQ	PnotQ	TF	Fa	Fa	Fa	Fa	Part	2
E1	F25	Like	F5	PQ	PnotQ	TF	Fa	Fa	Fa	Fa	Part	4
E1	F25	Like	F2	PQ	PnotQ	TF	Fa	Fa	Fa	Fa	Part	5
E1	F25	Like	F4	PQ	PnotQ	TF	Fa	Fa	Fa	Fa	Part	5
E1	F25	Like	F6	PQ	PnotQ	TF	Fa	Fa	Fa	Fa	Part	5
E1	F26	Like	F2	PQ	PnotQ	TF	Fa	Fa	Fa	Fa	Part	2
E1	F26	Like	F3	PQ	PnotQ	TF	Fa	Fa	Fa	Fa	Part	2
E1	F26	Like	F4	PQ	PnotQ	TF	Fa	Fa	Fa	Fa	Part	2
E1	F26	Like	F1	PQ	PnotQ	TF	Fa	Fa	Fa	Fa	Part	3
E1	F26	Like	F6	PQ	PnotQ	TF	Fa	Fa	Fa	Fa	Part	3
E1	F26	Like	F5	PQ	PnotQ	TF	Fa	Fa	Fa	Fa	Part	5
E1	F27	Like	F5	PQ	PnotQ	TF	Fa	Fa	Fa	Fa	Part	2
E1	F27	Like	F1	PQ	PnotQ	TF	Fa	Fa	Fa	Fa	Part	3
E1	F27	Like	F2	PQ	PnotQ	TF	Fa	Fa	Fa	Fa	Part	3
E1	F27	Like	F3	PQ	PnotQ	TF	Fa	Fa	Fa	Fa	Part	3
E1	F27	Like	F4	PQ	PnotQ	TF	Fa	Fa	Fa	Fa	Part	3
E1	F27	Like	F6	PQ	PnotQ	TF	Fa	Fa	Fa	Fa	Part	4
E1	F28	Like	F1	PQ	PnotQ	TF	Fa	Fa	Fa	Fa	Part	2
E1	F28	Like	F4	PQ	PnotQ	TF	Fa	Fa	Fa	Fa	Part	2
E1	F28	Like	F5	PQ	PnotQ	TF	Fa	Fa	Fa	Fa	Part	2
E1	F28	Like	F2	PQ	PnotQ	TF	Fa	Fa	Fa	Fa	Part	3
E1	F28	Like	F3	PQ	PnotQ	TF	Fa	Fa	Fa	Fa	Part	3
E1	F28	Like	F6	PQ	PnotQ	TF	Fa	Fa	Fa	Fa	Part	5
E1	F29	Like	F1	PQ	PnotQ	TF	Fa	Fa	Fa	Fa	Part	3
E1	F29	Like	F2	PQ	PnotQ	TF	Fa	Fa	Fa	Fa	Part	3
E1	F29	Like	F4	PQ	PnotQ	TF	Fa	Fa	Fa	Fa	Part	3
E1	F29	Like	F5	PQ	PnotQ	TF	Fa	Fa	Fa	Fa	Part	3
E1	F29	Like	F3	PQ	PnotQ	TF	Fa	Fa	Fa	Fa	Part	4
E1	F29	Like	F6	PQ	PnotQ	TF	Fa	Fa	Fa	Fa	Part	4
E1	F30	Like	F1	PQ	PnotQ	TF	Fa	Fa	Fa	Fa	Part	3
E1	F30	Like	F2	PQ	PnotQ	TF	Fa	Fa	Fa	Fa	Part	4
E1	F30	Like	F3	PQ	PnotQ	TF	Fa	Fa	Fa	Fa	Part	4
E1	F30	Like	F4	PQ	PnotQ	TF	Fa	Fa	Fa	Fa	Part	4
E1	F30	Like	F5	PQ	PnotQ	TF	Fa	Fa	Fa	Fa	Part	4
E1	F30	Like	F6	PQ	PnotQ	TF	Fa	Fa	Fa	Fa	Part	4
E2	M01	Like	M6	notPQ	notPQ	FT	Vo	Fa	Fa	Tr	Part	1
E2	M01	Like	M2	PQ	PQ	TF	Fa	Fa	Fa	Fa	Mat	2
E2	M01	Like	M9	notPnotQ	PQ	FT	Vo	Fa	Fa	Tr	Mat	2
E2	M01	Like	M2	PQ	PnotQ	TF	Fa	Fa	Fa	Fa	Part	1
E2	M01	Like	M9	notPQ	notPQ	FT	Vo	Fa	Fa	Tr	Part	1
E2	M01	Like	M2	notPQ	notPnotQ	FT	Vo	Fa	Fa	Tr	Mis	5
E2	M01	Like	M2	notPnotQ	PQ	FT	Vo	Fa	Fa	Tr	Mat	2
E2	M01	Like	M1	PnotQ	notPQ	TF	Fa	Fa	Fa	Fa	Part	2
E2	M01	Like	M1	notPnotQ	PQ	FT	Vo	Fa	Fa	Tr	Mat	4
E2	M01	Like	M1	PnotQ	notPnotQ	TF	Fa	Fa	Fa	Fa	Mis	5
E2	M01	Like	M1	PQ	PQ	TF	Fa	Fa	Fa	Fa	Mat	4
E2	M01	Like	M6	PQ	PQ	TF	Fa	Fa	Fa	Fa	Mat	2
E2	M01	Like	M9	notPQ	notPnotQ	FT	Vo	Fa	Fa	Tr	Mis	2
E2	M01	Like	M6	PQ	PnotQ	TF	Fa	Fa	Fa	Fa	Part	1
E2	M01	Like	M6	notPnotQ	PQ	FT	Vo	Fa	Fa	Tr	Mat	2
E2	M01	Like	M9	PQ	PnotQ	TF	Fa	Fa	Fa	Fa	Part	1
E2	M01	Like	M2	PnotQ	notPQ	TF	Fa	Fa	Fa	Fa	Part	1
E2	M01	Like	M9	PnotQ	notPnotQ	TF	Fa	Fa	Fa	Fa	Mis	2
E2	M01	Like	M2	notPnotQ	PnotQ	FT	Vo	Fa	Fa	Tr	Part	1
E2	M01	Like	M9	PQ	PQ	TF	Fa	Fa	Fa	Fa	Mat	2
E2	M01	Like	M9	PnotQ	notPQ	TF	Fa	Fa	Fa	Fa	Part	2
E2	M01	Like	M2	PnotQ	notPnotQ	TF	Fa	Fa	Fa	Fa	Mis	2
E2	M01	Like	M1	notPnotQ	PnotQ	FT	Vo	Fa	Fa	Tr	Part	2
E2	M01	Like	M9	notPnotQ	PnotQ	FT	Vo	Fa	Fa	Tr	Part	1
E2	M01	Like	M1	notPQ	notPnotQ	FT	Vo	Fa	Fa	Tr	Mis	3
E2	M01	Like	M2	notPQ	notPQ	FT	Vo	Fa	Fa	Tr	Part	2
E2	M01	Like	M6	PnotQ	notPQ	TF	Fa	Fa	Fa	Fa	Part	4
E2	M01	Like	M1	PQ	PnotQ	TF	Fa	Fa	Fa	Fa	Part	3
E2	M01	Like	M6	notPQ	notPnotQ	FT	Vo	Fa	Fa	Tr	Mis	4
E2	M01	Like	M6	PnotQ	notPnotQ	TF	Fa	Fa	Fa	Fa	Mis	2
E2	M01	Like	M6	notPnotQ	PnotQ	FT	Vo	Fa	Fa	Tr	Part	2
E2	M02	Like	M11	PnotQ	PQ	TF	Fa	Fa	Fa	Fa	Mat	2
E2	M02	Like	M9	PnotQ	PQ	TF	Fa	Fa	Fa	Fa	Mat	2
E2	M02	Like	M1	PnotQ	PnotQ	TF	Fa	Fa	Fa	Fa	Part	2
E2	M02	Like	M1	notPnotQ	notPQ	FT	Vo	Fa	Fa	Tr	Part	2
E2	M02	Like	M9	notPQ	notPnotQ	TF	Fa	Fa	Fa	Fa	Mis	2
E2	M02	Like	M11	PnotQ	notPnotQ	TF	Fa	Fa	Fa	Fa	Mis	2
E2	M02	Like	M9	PQ	notPQ	TF	Fa	Fa	Fa	Fa	Part	3
E2	M02	Like	M1	notPQ	notPnotQ	FT	Vo	Fa	Fa	Tr	Mis	3
E2	M02	Like	M1	notPnotQ	notPnotQ	TF	Fa	Fa	Fa	Fa	Mis	2
E2	M02	Like	M11	PnotQ	notPnotQ	FT	Vo	Fa	Fa	Tr	Mis	3
E2	M02	Like	M2	notPQ	PQ	TF	Fa	Fa	Fa	Fa	Mat	3
E2	M02	Like	M11	notPnotQ	PnotQ	TF	Fa	Fa	Fa	Fa	Part	2
E2	M02	Like	M9	notPnotQ	PQ	FT	Vo	Fa	Fa	Tr	Mat	2
E2	M02	Like	M1	PQ	PQ	FT	Vo	Fa	Fa	Tr	Mat	3
E2	M02	Like	M1	PQ	PQ	TF	Fa	Fa	Fa	Fa	Mat	2
E2	M02	Like	M9	PnotQ	PnotQ	TF	Fa	Fa	Fa	Fa	Part	2
E2	M02	Like	M9	notPQ	notPnotQ	FT	Vo	Fa	Fa	Tr	Mis	2
E2	M02	Like	M9	notPQ	notPQ	FT	Vo	Fa	Fa	Tr	Part	2
E2	M02	Like	M11	notPnotQ	PQ	FT	Vo	Fa	Fa	Tr	Mat	2
E2	M02	Like	M2	notPQ	PQ	FT	Vo	Fa	Fa	Tr	Mat	3
E2	M02	Like	M2	notPQ	PnotQ	TF	Fa	Fa	Fa	Fa	Part	2
E2	M02	Like	M11	PnotQ	notPQ	FT	Vo	Fa	Fa	Tr	Part	3
E2	M02	Like	M11	notPnotQ	PnotQ	FT	Vo	Fa	Fa	Tr	Part	2
E2	M02	Like	M2	notPnotQ	notPnotQ	TF	Fa	Fa	Fa	Fa	Mis	2
E2	M02	Like	M1	notPnotQ	PnotQ	FT	Vo	Fa	Fa	Tr	Part	3
E2	M02	Like	M2	notPnotQ	PnotQ	FT	Vo	Fa	Fa	Tr	Part	2
E2	M02	Like	M2	PnotQ	notPnotQ	FT	Vo	Fa	Fa	Tr	Mis	2
E2	M02	Like	M2	PQ	notPQ	FT	Vo	Fa	Fa	Tr	Part	2
E2	M02	Like	M1	PnotQ	notPQ	TF	Fa	Fa	Fa	Fa	Part	2
E2	M02	Like	M9	PQ	PnotQ	FT	Vo	Fa	Fa	Tr	Part	3
E2	M02	Like	M11	PQ	notPQ	TF	Fa	Fa	Fa	Fa	Part	2
E2	M02	Like	M2	PnotQ	notPQ	TF	Fa	Fa	Fa	Fa	Part	2
E2	M03	Like	M5	PQ	notPQ	TF	Fa	Fa	Fa	Fa	Part	4
E2	M03	Like	M1	notPnotQ	notPnotQ	TF	Fa	Fa	Fa	Fa	Mis	4
E2	M03	Like	M1	notPnotQ	notPQ	TF	Fa	Fa	Fa	Fa	Part	4
E2	M03	Like	M1	PQ	notPnotQ	FT	Vo	Fa	Fa	Tr	Mis	2
E2	M03	Like	M5	notPnotQ	notPnotQ	TF	Fa	Fa	Fa	Fa	Mis	1
E2	M03	Like	M10	notPnotQ	notPnotQ	TF	Fa	Fa	Fa	Fa	Mis	2
E2	M03	Like	M1	notPQ	PnotQ	FT	Vo	Fa	Fa	Tr	Part	2
E2	M03	Like	M6	notPQ	PnotQ	TF	Fa	Fa	Fa	Fa	Part	2
E2	M03	Like	M6	notPnotQ	notPnotQ	TF	Fa	Fa	Fa	Fa	Mis	2
E2	M03	Like	M6	PQ	notPQ	FT	Vo	Fa	Fa	Tr	Part	1
E2	M03	Like	M5	PnotQ	PQ	FT	Vo	Fa	Fa	Tr	Mat	4
E2	M03	Like	M6	PQ	notPQ	TF	Fa	Fa	Fa	Fa	Part	1
E2	M03	Like	M10	notPQ	notPQ	TF	Fa	Fa	Fa	Fa	Part	2
E2	M03	Like	M1	PnotQ	PnotQ	TF	Fa	Fa	Fa	Fa	Part	2
E2	M03	Like	M10	notPQ	PnotQ	FT	Vo	Fa	Fa	Tr	Part	2
E2	M03	Like	M1	notPQ	notPQ	FT	Vo	Fa	Fa	Tr	Part	1
E2	M03	Like	M10	PQ	PQ	FT	Vo	Fa	Fa	Tr	Mat	1
E2	M03	Like	M5	PnotQ	PnotQ	FT	Vo	Fa	Fa	Tr	Part	4
E2	M03	Like	M10	notPQ	notPnotQ	FT	Vo	Fa	Fa	Tr	Mis	5
E2	M03	Like	M6	notPQ	notPnotQ	FT	Vo	Fa	Fa	Tr	Mis	2
E2	M03	Like	M5	PQ	notPQ	FT	Vo	Fa	Fa	Tr	Part	4
E2	M03	Like	M5	notPQ	notPnotQ	FT	Vo	Fa	Fa	Tr	Mis	2
E2	M03	Like	M10	PQ	notPQ	FT	Vo	Fa	Fa	Tr	Part	2
E2	M03	Like	M5	PQ	PnotQ	TF	Fa	Fa	Fa	Fa	Part	2
E2	M03	Like	M6	PnotQ	PnotQ	FT	Vo	Fa	Fa	Tr	Part	4
E2	M03	Like	M10	PQ	PQ	TF	Fa	Fa	Fa	Fa	Mat	1
E2	M03	Like	M10	notPnotQ	PnotQ	TF	Fa	Fa	Fa	Fa	Part	1
E2	M03	Like	M6	PnotQ	PQ	FT	Vo	Fa	Fa	Tr	Mat	2
E2	M03	Like	M1	notPQ	PQ	FT	Vo	Fa	Fa	Tr	Mat	5
E2	M03	Like	M1	notPQ	PQ	TF	Fa	Fa	Fa	Fa	Mat	2
E2	M03	Like	M6	PQ	PQ	TF	Fa	Fa	Fa	Fa	Mat	1
E2	M03	Like	M5	PnotQ	PQ	TF	Fa	Fa	Fa	Fa	Mat	1
E2	M04	Like	M2	PQ	PQ	FT	Vo	Fa	Fa	Tr	Mat	2
E2	M04	Like	M6	PQ	PnotQ	TF	Fa	Fa	Fa	Fa	Part	4
E2	M04	Like	M4	PnotQ	notPQ	FT	Vo	Fa	Fa	Tr	Part	4
E2	M04	Like	M3	PQ	PnotQ	TF	Fa	Fa	Fa	Fa	Part	4
E2	M04	Like	M2	PQ	PQ	TF	Fa	Fa	Fa	Fa	Mat	2
E2	M04	Like	M3	PnotQ	PQ	FT	Vo	Fa	Fa	Tr	Mat	4
E2	M04	Like	M6	PQ	PQ	FT	Vo	Fa	Fa	Tr	Mat	4
E2	M04	Like	M2	notPnotQ	notPnotQ	FT	Vo	Fa	Fa	Tr	Mis	2
E2	M04	Like	M2	notPQ	notPQ	TF	Fa	Fa	Fa	Fa	Part	1
E2	M04	Like	M4	notPQ	notPnotQ	FT	Vo	Fa	Fa	Tr	Mis	2
E2	M04	Like	M4	notPQ	PnotQ	FT	Vo	Fa	Fa	Tr	Part	2
E2	M04	Like	M6	PnotQ	notPQ	FT	Vo	Fa	Fa	Tr	Part	2
E2	M04	Like	M6	notPQ	notPnotQ	FT	Vo	Fa	Fa	Tr	Mis	2
E2	M04	Like	M2	PQ	PnotQ	FT	Vo	Fa	Fa	Tr	Part	2
E2	M04	Like	M2	notPQ	PnotQ	TF	Fa	Fa	Fa	Fa	Part	4
E2	M04	Like	M4	notPQ	PQ	TF	Fa	Fa	Fa	Fa	Mat	2
E2	M04	Like	M3	PnotQ	notPQ	FT	Vo	Fa	Fa	Tr	Part	5
E2	M04	Like	M4	PnotQ	PQ	FT	Vo	Fa	Fa	Tr	Mat	2
E2	M04	Like	M6	PnotQ	notPQ	TF	Fa	Fa	Fa	Fa	Part	2
E2	M04	Like	M4	notPnotQ	notPnotQ	TF	Fa	Fa	Fa	Fa	Mis	4
E2	M04	Like	M3	PnotQ	notPnotQ	TF	Fa	Fa	Fa	Fa	Mis	2
E2	M04	Like	M4	notPQ	PnotQ	TF	Fa	Fa	Fa	Fa	Part	4
E2	M04	Like	M2	notPnotQ	notPQ	FT	Vo	Fa	Fa	Tr	Part	2
E2	M04	Like	M2	PQ	notPnotQ	TF	Fa	Fa	Fa	Fa	Mis	2
E2	M04	Like	M6	PQ	PnotQ	FT	Vo	Fa	Fa	Tr	Part	2
E2	M04	Like	M6	notPQ	notPnotQ	TF	Fa	Fa	Fa	Fa	Mis	4
E2	M04	Like	M3	notPQ	PQ	TF	Fa	Fa	Fa	Fa	Mat	4
E2	M04	Like	M6	notPQ	PQ	TF	Fa	Fa	Fa	Fa	Mat	2
E2	M04	Like	M3	PnotQ	PnotQ	FT	Vo	Fa	Fa	Tr	Part	4
E2	M04	Like	M4	PnotQ	notPQ	TF	Fa	Fa	Fa	Fa	Part	2
E2	M04	Like	M3	notPnotQ	notPnotQ	FT	Vo	Fa	Fa	Tr	Mis	4
E2	M05	Like	M2	PQ	PQ	TF	Fa	Fa	Fa	Fa	Mat	2
E2	M05	Like	M2	PQ	notPQ	FT	Vo	Fa	Fa	Tr	Part	1
E2	M05	Like	M4	PQ	notPnotQ	TF	Fa	Fa	Fa	Fa	Mis	2
E2	M05	Like	M2	PQ	PnotQ	TF	Fa	Fa	Fa	Fa	Part	2
E2	M05	Like	M3	notPQ	PnotQ	TF	Fa	Fa	Fa	Fa	Part	2
E2	M05	Like	M4	PQ	PQ	FT	Vo	Fa	Fa	Tr	Mat	2
E2	M05	Like	M3	PQ	notPnotQ	FT	Vo	Fa	Fa	Tr	Mis	5
E2	M05	Like	M2	PnotQ	notPQ	TF	Fa	Fa	Fa	Fa	Part	2
E2	M05	Like	M4	PnotQ	PnotQ	TF	Fa	Fa	Fa	Fa	Part	2
E2	M05	Like	M6	PQ	notPQ	FT	Vo	Fa	Fa	Tr	Part	2
E2	M05	Like	M3	PnotQ	PQ	FT	Vo	Fa	Fa	Tr	Mat	2
E2	M05	Like	M4	notPnotQ	PQ	TF	Fa	Fa	Fa	Fa	Mat	2
E2	M05	Like	M6	PnotQ	PQ	FT	Vo	Fa	Fa	Tr	Mat	2
E2	M05	Like	M6	notPQ	PnotQ	FT	Vo	Fa	Fa	Tr	Part	4
E2	M05	Like	M4	PnotQ	notPQ	TF	Fa	Fa	Fa	Fa	Part	2
E2	M05	Like	M4	notPnotQ	PnotQ	FT	Vo	Fa	Fa	Tr	Part	2
E2	M05	Like	M3	notPnotQ	notPQ	TF	Fa	Fa	Fa	Fa	Part	2
E2	M05	Like	M4	PnotQ	notPQ	FT	Vo	Fa	Fa	Tr	Part	2
E2	M05	Like	M3	notPnotQ	PQ	TF	Fa	Fa	Fa	Fa	Mat	1
E2	M05	Like	M6	notPQ	PnotQ	TF	Fa	Fa	Fa	Fa	Part	2
E2	M05	Like	M4	notPnotQ	notPnotQ	FT	Vo	Fa	Fa	Tr	Mis	1
E2	M05	Like	M6	notPnotQ	PQ	TF	Fa	Fa	Fa	Fa	Mat	2
E2	M05	Like	M6	notPQ	notPnotQ	FT	Vo	Fa	Fa	Tr	Mis	4
E2	M05	Like	M6	notPQ	notPnotQ	TF	Fa	Fa	Fa	Fa	Mis	2
E2	M05	Like	M6	notPQ	notPQ	TF	Fa	Fa	Fa	Fa	Part	1
E2	M05	Like	M3	notPQ	notPQ	FT	Vo	Fa	Fa	Tr	Part	2
E2	M05	Like	M2	PnotQ	notPnotQ	FT	Vo	Fa	Fa	Tr	Mis	1
E2	M05	Like	M2	notPQ	PQ	FT	Vo	Fa	Fa	Tr	Mat	2
E2	M05	Like	M2	notPnotQ	PnotQ	FT	Vo	Fa	Fa	Tr	Part	4
E2	M05	Like	M3	notPnotQ	PnotQ	FT	Vo	Fa	Fa	Tr	Part	4
E2	M05	Like	M2	PnotQ	notPnotQ	TF	Fa	Fa	Fa	Fa	Mis	2
E2	M05	Like	M3	notPQ	notPnotQ	TF	Fa	Fa	Fa	Fa	Mis	2
E2	M06	Like	M5	notPnotQ	PnotQ	TF	Fa	Fa	Fa	Fa	Part	1
E2	M06	Like	M10	notPQ	notPnotQ	FT	Vo	Fa	Fa	Tr	Mis	3
E2	M06	Like	M10	PnotQ	PnotQ	FT	Vo	Fa	Fa	Tr	Part	3
E2	M06	Like	M1	PQ	PnotQ	TF	Fa	Fa	Fa	Fa	Part	1
E2	M06	Like	M6	PQ	notPnotQ	TF	Fa	Fa	Fa	Fa	Mis	1
E2	M06	Like	M1	PnotQ	notPnotQ	FT	Vo	Fa	Fa	Tr	Mis	3
E2	M06	Like	M5	notPQ	notPQ	FT	Vo	Fa	Fa	Tr	Part	3
E2	M06	Like	M5	notPnotQ	PnotQ	FT	Vo	Fa	Fa	Tr	Part	3
E2	M06	Like	M6	PnotQ	PQ	TF	Fa	Fa	Fa	Fa	Mat	1
E2	M06	Like	M10	PQ	PnotQ	TF	Fa	Fa	Fa	Fa	Part	1
E2	M06	Like	M10	notPnotQ	notPnotQ	TF	Fa	Fa	Fa	Fa	Mis	1
E2	M06	Like	M5	PQ	PQ	TF	Fa	Fa	Fa	Fa	Mat	2
E2	M06	Like	M1	notPQ	PnotQ	FT	Vo	Fa	Fa	Tr	Part	3
E2	M06	Like	M5	notPnotQ	notPQ	TF	Fa	Fa	Fa	Fa	Part	1
E2	M06	Like	M10	PnotQ	notPQ	FT	Vo	Fa	Fa	Tr	Part	3
E2	M06	Like	M10	PnotQ	PQ	FT	Vo	Fa	Fa	Tr	Mat	3
E2	M06	Like	M5	PnotQ	notPnotQ	FT	Vo	Fa	Fa	Tr	Mis	3
E2	M06	Like	M5	PnotQ	notPnotQ	TF	Fa	Fa	Fa	Fa	Mis	1
E2	M06	Like	M10	PnotQ	PQ	TF	Fa	Fa	Fa	Fa	Mat	1
E2	M06	Like	M6	PQ	PnotQ	FT	Vo	Fa	Fa	Tr	Part	5
E2	M06	Like	M1	PQ	notPQ	FT	Vo	Fa	Fa	Tr	Part	3
E2	M06	Like	M1	PnotQ	PQ	FT	Vo	Fa	Fa	Tr	Mat	1
E2	M06	Like	M1	PQ	PQ	TF	Fa	Fa	Fa	Fa	Mat	1
E2	M06	Like	M1	PnotQ	notPQ	TF	Fa	Fa	Fa	Fa	Part	2
E2	M06	Like	M10	PnotQ	notPQ	TF	Fa	Fa	Fa	Fa	Part	1
E2	M06	Like	M6	notPnotQ	notPQ	TF	Fa	Fa	Fa	Fa	Part	1
E2	M06	Like	M6	notPQ	notPQ	FT	Vo	Fa	Fa	Tr	Part	4
E2	M06	Like	M6	notPnotQ	PnotQ	TF	Fa	Fa	Fa	Fa	Part	4
E2	M06	Like	M6	notPnotQ	notPnotQ	FT	Vo	Fa	Fa	Tr	Mis	4
E2	M06	Like	M1	PQ	notPnotQ	TF	Fa	Fa	Fa	Fa	Mis	1
E2	M06	Like	M5	notPQ	PQ	FT	Vo	Fa	Fa	Tr	Mat	2
E2	M06	Like	M6	notPnotQ	PQ	FT	Vo	Fa	Fa	Tr	Mat	4
E2	M07	Like	M11	notPnotQ	PQ	TF	Fa	Fa	Fa	Fa	Mat	1
E2	M07	Like	M2	PnotQ	notPQ	TF	Fa	Fa	Fa	Fa	Part	2
E2	M07	Like	M9	notPQ	PQ	FT	Vo	Fa	Fa	Tr	Mat	2
E2	M07	Like	M2	notPQ	notPnotQ	FT	Vo	Fa	Fa	Tr	Mis	4
E2	M07	Like	M1	notPnotQ	PnotQ	FT	Vo	Fa	Fa	Tr	Part	4
E2	M07	Like	M1	notPnotQ	notPnotQ	TF	Fa	Fa	Fa	Fa	Mis	2
E2	M07	Like	M9	notPQ	notPQ	FT	Vo	Fa	Fa	Tr	Part	1
E2	M07	Like	M2	notPQ	PQ	FT	Vo	Fa	Fa	Tr	Mat	2
E2	M07	Like	M2	notPnotQ	notPnotQ	TF	Fa	Fa	Fa	Fa	Mis	2
E2	M07	Like	M9	notPQ	notPQ	TF	Fa	Fa	Fa	Fa	Part	1
E2	M07	Like	M1	notPQ	PnotQ	TF	Fa	Fa	Fa	Fa	Part	2
E2	M07	Like	M1	notPQ	PQ	FT	Vo	Fa	Fa	Tr	Mat	2
E2	M07	Like	M11	notPnotQ	notPnotQ	FT	Vo	Fa	Fa	Tr	Mis	4
E2	M07	Like	M11	PQ	notPQ	TF	Fa	Fa	Fa	Fa	Part	1
E2	M07	Like	M9	notPQ	PnotQ	TF	Fa	Fa	Fa	Fa	Part	1
E2	M07	Like	M1	notPQ	notPQ	FT	Vo	Fa	Fa	Tr	Part	2
E2	M07	Like	M11	PnotQ	notPQ	FT	Vo	Fa	Fa	Tr	Part	3
E2	M07	Like	M11	notPnotQ	PnotQ	FT	Vo	Fa	Fa	Tr	Part	3
E2	M07	Like	M9	PQ	PQ	TF	Fa	Fa	Fa	Fa	Mat	1
E2	M07	Like	M9	notPnotQ	notPnotQ	TF	Fa	Fa	Fa	Fa	Mis	3
E2	M07	Like	M1	notPQ	notPnotQ	FT	Vo	Fa	Fa	Tr	Mis	3
E2	M07	Like	M2	notPQ	PnotQ	FT	Vo	Fa	Fa	Tr	Part	4
E2	M07	Like	M11	notPQ	PQ	FT	Vo	Fa	Fa	Tr	Mat	3
E2	M07	Like	M1	PnotQ	PQ	TF	Fa	Fa	Fa	Fa	Mat	2
E2	M07	Like	M9	notPnotQ	notPnotQ	FT	Vo	Fa	Fa	Tr	Mis	3
E2	M07	Like	M11	notPQ	notPnotQ	TF	Fa	Fa	Fa	Fa	Mis	3
E2	M07	Like	M2	PnotQ	PnotQ	TF	Fa	Fa	Fa	Fa	Part	3
E2	M07	Like	M11	PnotQ	PnotQ	TF	Fa	Fa	Fa	Fa	Part	1
E2	M07	Like	M1	PQ	notPQ	TF	Fa	Fa	Fa	Fa	Part	3
E2	M07	Like	M2	notPnotQ	notPQ	FT	Vo	Fa	Fa	Tr	Part	4
E2	M07	Like	M2	notPnotQ	PQ	TF	Fa	Fa	Fa	Fa	Mat	3
E2	M07	Like	M9	PQ	PnotQ	FT	Vo	Fa	Fa	Tr	Part	3
E2	M08	Like	M1	PnotQ	notPnotQ	TF	Fa	Fa	Fa	Fa	Mis	4
E2	M08	Like	M2	notPnotQ	PnotQ	TF	Fa	Fa	Fa	Fa	Part	3
E2	M08	Like	M9	PQ	PQ	FT	Vo	Fa	Fa	Tr	Mat	1
E2	M08	Like	M2	PQ	notPQ	FT	Vo	Fa	Fa	Tr	Part	2
E2	M08	Like	M6	notPnotQ	notPnotQ	FT	Vo	Fa	Fa	Tr	Mis	1
E2	M08	Like	M2	notPQ	PQ	TF	Fa	Fa	Fa	Fa	Mat	4
E2	M08	Like	M9	notPnotQ	PnotQ	FT	Vo	Fa	Fa	Tr	Part	3
E2	M08	Like	M1	notPQ	notPQ	TF	Fa	Fa	Fa	Fa	Part	2
E2	M08	Like	M6	PnotQ	PnotQ	FT	Vo	Fa	Fa	Tr	Part	5
E2	M08	Like	M9	PnotQ	PnotQ	TF	Fa	Fa	Fa	Fa	Part	2
E2	M08	Like	M2	PQ	notPQ	TF	Fa	Fa	Fa	Fa	Part	3
E2	M08	Like	M2	PQ	notPnotQ	FT	Vo	Fa	Fa	Tr	Mis	3
E2	M08	Like	M9	PQ	PQ	TF	Fa	Fa	Fa	Fa	Mat	1
E2	M08	Like	M6	PQ	PnotQ	TF	Fa	Fa	Fa	Fa	Part	1
E2	M08	Like	M2	notPnotQ	PnotQ	FT	Vo	Fa	Fa	Tr	Part	2
E2	M08	Like	M1	PnotQ	notPQ	FT	Vo	Fa	Fa	Tr	Part	5
E2	M08	Like	M6	PnotQ	notPQ	FT	Vo	Fa	Fa	Tr	Part	5
E2	M08	Like	M6	notPQ	PQ	FT	Vo	Fa	Fa	Tr	Mat	2
E2	M08	Like	M9	notPQ	notPQ	FT	Vo	Fa	Fa	Tr	Part	2
E2	M08	Like	M1	PQ	PQ	FT	Vo	Fa	Fa	Tr	Mat	2
E2	M08	Like	M6	PQ	notPQ	TF	Fa	Fa	Fa	Fa	Part	4
E2	M08	Like	M9	PnotQ	notPnotQ	FT	Vo	Fa	Fa	Tr	Mis	1
E2	M08	Like	M2	PnotQ	PQ	FT	Vo	Fa	Fa	Tr	Mat	5
E2	M08	Like	M1	notPnotQ	PnotQ	FT	Vo	Fa	Fa	Tr	Part	2
E2	M08	Like	M6	PQ	PQ	TF	Fa	Fa	Fa	Fa	Mat	1
E2	M08	Like	M1	notPnotQ	PnotQ	TF	Fa	Fa	Fa	Fa	Part	1
E2	M08	Like	M6	PnotQ	notPnotQ	TF	Fa	Fa	Fa	Fa	Mis	2
E2	M08	Like	M1	PnotQ	notPnotQ	FT	Vo	Fa	Fa	Tr	Mis	1
E2	M08	Like	M1	PQ	PQ	TF	Fa	Fa	Fa	Fa	Mat	2
E2	M08	Like	M2	notPQ	notPnotQ	TF	Fa	Fa	Fa	Fa	Mis	2
E2	M08	Like	M9	PQ	notPnotQ	TF	Fa	Fa	Fa	Fa	Mis	2
E2	M08	Like	M9	notPnotQ	notPQ	TF	Fa	Fa	Fa	Fa	Part	3
E2	M09	Like	M2	PnotQ	PnotQ	FT	Vo	Fa	Fa	Tr	Part	1
E2	M09	Like	M1	notPQ	notPnotQ	FT	Vo	Fa	Fa	Tr	Mis	1
E2	M09	Like	M1	notPQ	PQ	TF	Fa	Fa	Fa	Fa	Mat	5
E2	M09	Like	M1	notPQ	PQ	FT	Vo	Fa	Fa	Tr	Mat	5
E2	M09	Like	M2	notPnotQ	notPQ	TF	Fa	Fa	Fa	Fa	Part	2
E2	M09	Like	M1	PnotQ	PnotQ	TF	Fa	Fa	Fa	Fa	Part	4
E2	M09	Like	M2	notPQ	PQ	TF	Fa	Fa	Fa	Fa	Mat	2
E2	M09	Like	M6	PQ	notPnotQ	TF	Fa	Fa	Fa	Fa	Mis	1
E2	M09	Like	M6	notPQ	PQ	TF	Fa	Fa	Fa	Fa	Mat	4
E2	M09	Like	M2	PnotQ	PQ	FT	Vo	Fa	Fa	Tr	Mat	2
E2	M09	Like	M9	PQ	PQ	TF	Fa	Fa	Fa	Fa	Mat	4
E2	M09	Like	M2	notPQ	PnotQ	TF	Fa	Fa	Fa	Fa	Part	2
E2	M09	Like	M6	PQ	notPnotQ	FT	Vo	Fa	Fa	Tr	Mis	3
E2	M09	Like	M2	notPnotQ	notPnotQ	TF	Fa	Fa	Fa	Fa	Mis	2
E2	M09	Like	M1	PQ	notPnotQ	TF	Fa	Fa	Fa	Fa	Mis	1
E2	M09	Like	M6	PnotQ	notPQ	FT	Vo	Fa	Fa	Tr	Part	2
E2	M09	Like	M6	PQ	notPQ	TF	Fa	Fa	Fa	Fa	Part	1
E2	M09	Like	M9	notPQ	notPnotQ	TF	Fa	Fa	Fa	Fa	Mis	1
E2	M09	Like	M1	notPQ	notPQ	FT	Vo	Fa	Fa	Tr	Part	2
E2	M09	Like	M6	PnotQ	PnotQ	FT	Vo	Fa	Fa	Tr	Part	2
E2	M09	Like	M1	PnotQ	PnotQ	FT	Vo	Fa	Fa	Tr	Part	2
E2	M09	Like	M9	PnotQ	PnotQ	TF	Fa	Fa	Fa	Fa	Part	3
E2	M09	Like	M2	PnotQ	notPnotQ	FT	Vo	Fa	Fa	Tr	Mis	3
E2	M09	Like	M2	notPnotQ	notPQ	FT	Vo	Fa	Fa	Tr	Part	2
E2	M09	Like	M9	PQ	notPnotQ	FT	Vo	Fa	Fa	Tr	Mis	3
E2	M09	Like	M9	notPQ	PnotQ	FT	Vo	Fa	Fa	Tr	Part	4
E2	M09	Like	M6	notPnotQ	PnotQ	TF	Fa	Fa	Fa	Fa	Part	3
E2	M09	Like	M1	notPQ	notPQ	TF	Fa	Fa	Fa	Fa	Part	2
E2	M09	Like	M6	notPnotQ	PQ	FT	Vo	Fa	Fa	Tr	Mat	3
E2	M09	Like	M9	PQ	PQ	FT	Vo	Fa	Fa	Tr	Mat	2
E2	M09	Like	M9	PnotQ	notPQ	TF	Fa	Fa	Fa	Fa	Part	2
E2	M09	Like	M9	notPnotQ	notPQ	FT	Vo	Fa	Fa	Tr	Part	2
E2	M10	Like	M2	PnotQ	notPQ	TF	Fa	Fa	Fa	Fa	Part	1
E2	M10	Like	M1	notPnotQ	notPnotQ	FT	Vo	Fa	Fa	Tr	Mis	2
E2	M10	Like	M11	notPnotQ	notPQ	FT	Vo	Fa	Fa	Tr	Part	5
E2	M10	Like	M1	notPnotQ	PQ	FT	Vo	Fa	Fa	Tr	Mat	5
E2	M10	Like	M9	PQ	PnotQ	FT	Vo	Fa	Fa	Tr	Part	4
E2	M10	Like	M2	notPQ	PQ	TF	Fa	Fa	Fa	Fa	Mat	5
E2	M10	Like	M1	notPQ	PnotQ	TF	Fa	Fa	Fa	Fa	Part	4
E2	M10	Like	M2	notPQ	notPnotQ	FT	Vo	Fa	Fa	Tr	Mis	2
E2	M10	Like	M2	notPQ	PnotQ	FT	Vo	Fa	Fa	Tr	Part	4
E2	M10	Like	M9	PQ	PQ	FT	Vo	Fa	Fa	Tr	Mat	5
E2	M10	Like	M9	PnotQ	notPnotQ	TF	Fa	Fa	Fa	Fa	Mis	1
E2	M10	Like	M11	PQ	PQ	TF	Fa	Fa	Fa	Fa	Mat	2
E2	M10	Like	M2	PQ	notPnotQ	TF	Fa	Fa	Fa	Fa	Mis	2
E2	M10	Like	M11	notPQ	notPQ	TF	Fa	Fa	Fa	Fa	Part	2
E2	M10	Like	M9	PnotQ	PnotQ	TF	Fa	Fa	Fa	Fa	Part	2
E2	M10	Like	M11	PnotQ	PQ	FT	Vo	Fa	Fa	Tr	Mat	4
E2	M10	Like	M1	notPnotQ	PQ	TF	Fa	Fa	Fa	Fa	Mat	5
E2	M10	Like	M9	notPQ	PQ	TF	Fa	Fa	Fa	Fa	Mat	4
E2	M10	Like	M11	PnotQ	PnotQ	TF	Fa	Fa	Fa	Fa	Part	4
E2	M10	Like	M9	PnotQ	notPQ	TF	Fa	Fa	Fa	Fa	Part	2
E2	M10	Like	M1	notPQ	notPQ	TF	Fa	Fa	Fa	Fa	Part	2
E2	M10	Like	M9	PnotQ	notPnotQ	FT	Vo	Fa	Fa	Tr	Mis	1
E2	M10	Like	M2	notPnotQ	notPQ	FT	Vo	Fa	Fa	Tr	Part	1
E2	M10	Like	M2	PnotQ	PQ	FT	Vo	Fa	Fa	Tr	Mat	5
E2	M10	Like	M1	notPnotQ	PnotQ	FT	Vo	Fa	Fa	Tr	Part	4
E2	M10	Like	M11	PQ	PnotQ	FT	Vo	Fa	Fa	Tr	Part	5
E2	M10	Like	M9	PnotQ	notPQ	FT	Vo	Fa	Fa	Tr	Part	2
E2	M10	Like	M11	PQ	notPnotQ	FT	Vo	Fa	Fa	Tr	Mis	4
E2	M10	Like	M1	notPQ	notPnotQ	TF	Fa	Fa	Fa	Fa	Mis	1
E2	M10	Like	M2	PQ	PnotQ	TF	Fa	Fa	Fa	Fa	Part	4
E2	M10	Like	M11	PQ	notPnotQ	TF	Fa	Fa	Fa	Fa	Mis	4
E2	M10	Like	M1	notPnotQ	notPQ	FT	Vo	Fa	Fa	Tr	Part	3
E2	M11	Like	M5	PQ	notPnotQ	FT	Vo	Fa	Fa	Tr	Mis	2
E2	M11	Like	M1	PQ	PnotQ	TF	Fa	Fa	Fa	Fa	Part	2
E2	M11	Like	M6	notPQ	PnotQ	TF	Fa	Fa	Fa	Fa	Part	2
E2	M11	Like	M1	notPQ	notPnotQ	FT	Vo	Fa	Fa	Tr	Mis	2
E2	M11	Like	M10	PQ	notPQ	FT	Vo	Fa	Fa	Tr	Part	2
E2	M11	Like	M1	PQ	notPnotQ	TF	Fa	Fa	Fa	Fa	Mis	2
E2	M11	Like	M10	PQ	PnotQ	TF	Fa	Fa	Fa	Fa	Part	1
E2	M11	Like	M5	PQ	PnotQ	TF	Fa	Fa	Fa	Fa	Part	1
E2	M11	Like	M10	PnotQ	notPQ	TF	Fa	Fa	Fa	Fa	Part	2
E2	M11	Like	M5	PQ	notPnotQ	TF	Fa	Fa	Fa	Fa	Mis	3
E2	M11	Like	M10	PQ	PQ	TF	Fa	Fa	Fa	Fa	Mat	1
E2	M11	Like	M5	notPnotQ	PQ	FT	Vo	Fa	Fa	Tr	Mat	2
E2	M11	Like	M6	notPQ	PQ	FT	Vo	Fa	Fa	Tr	Mat	2
E2	M11	Like	M6	notPnotQ	notPQ	FT	Vo	Fa	Fa	Tr	Part	2
E2	M11	Like	M10	notPQ	notPnotQ	TF	Fa	Fa	Fa	Fa	Mis	2
E2	M11	Like	M6	notPQ	notPQ	TF	Fa	Fa	Fa	Fa	Part	2
E2	M11	Like	M5	PQ	notPQ	FT	Vo	Fa	Fa	Tr	Part	1
E2	M11	Like	M10	notPQ	PQ	FT	Vo	Fa	Fa	Tr	Mat	2
E2	M11	Like	M1	PQ	PQ	TF	Fa	Fa	Fa	Fa	Mat	2
E2	M11	Like	M1	notPQ	notPQ	FT	Vo	Fa	Fa	Tr	Part	2
E2	M11	Like	M5	PQ	PQ	TF	Fa	Fa	Fa	Fa	Mat	2
E2	M11	Like	M10	PnotQ	PnotQ	FT	Vo	Fa	Fa	Tr	Part	3
E2	M11	Like	M5	PQ	notPQ	TF	Fa	Fa	Fa	Fa	Part	1
E2	M11	Like	M6	PnotQ	notPnotQ	FT	Vo	Fa	Fa	Tr	Mis	1
E2	M11	Like	M1	PnotQ	PQ	FT	Vo	Fa	Fa	Tr	Mat	1
E2	M11	Like	M6	notPnotQ	notPnotQ	TF	Fa	Fa	Fa	Fa	Mis	1
E2	M11	Like	M6	PnotQ	PQ	TF	Fa	Fa	Fa	Fa	Mat	2
E2	M11	Like	M5	PQ	PnotQ	FT	Vo	Fa	Fa	Tr	Part	3
E2	M11	Like	M10	notPQ	notPnotQ	FT	Vo	Fa	Fa	Tr	Mis	3
E2	M11	Like	M1	notPnotQ	PnotQ	FT	Vo	Fa	Fa	Tr	Part	2
E2	M11	Like	M6	notPQ	PnotQ	FT	Vo	Fa	Fa	Tr	Part	2
E2	M12	Like	M4	notPnotQ	notPQ	TF	Fa	Fa	Fa	Fa	Part	5
E2	M12	Like	M4	PnotQ	notPQ	FT	Vo	Fa	Fa	Tr	Part	5
E2	M12	Like	M4	PnotQ	PQ	TF	Fa	Fa	Fa	Fa	Mat	2
E2	M12	Like	M4	PQ	PnotQ	FT	Vo	Fa	Fa	Tr	Part	2
E2	M12	Like	M2	notPnotQ	notPQ	FT	Vo	Fa	Fa	Tr	Part	2
E2	M12	Like	M3	notPnotQ	PnotQ	TF	Fa	Fa	Fa	Fa	Part	3
E2	M12	Like	M4	PnotQ	PnotQ	TF	Fa	Fa	Fa	Fa	Part	2
E2	M12	Like	M2	PQ	notPnotQ	FT	Vo	Fa	Fa	Tr	Mis	2
E2	M12	Like	M2	PQ	notPnotQ	TF	Fa	Fa	Fa	Fa	Mis	3
E2	M12	Like	M6	PQ	notPQ	TF	Fa	Fa	Fa	Fa	Part	2
E2	M12	Like	M2	PQ	PnotQ	FT	Vo	Fa	Fa	Tr	Part	4
E2	M12	Like	M6	PQ	notPQ	FT	Vo	Fa	Fa	Tr	Part	2
E2	M12	Like	M4	notPQ	notPnotQ	FT	Vo	Fa	Fa	Tr	Mis	3
E2	M12	Like	M6	notPQ	notPnotQ	TF	Fa	Fa	Fa	Fa	Mis	3
E2	M12	Like	M2	notPnotQ	PnotQ	TF	Fa	Fa	Fa	Fa	Part	2
E2	M12	Like	M2	PnotQ	PQ	TF	Fa	Fa	Fa	Fa	Mat	3
E2	M12	Like	M6	notPQ	PnotQ	TF	Fa	Fa	Fa	Fa	Part	2
E2	M12	Like	M4	PQ	notPnotQ	TF	Fa	Fa	Fa	Fa	Mis	2
E2	M12	Like	M4	PnotQ	PQ	FT	Vo	Fa	Fa	Tr	Mat	2
E2	M12	Like	M3	notPQ	PQ	FT	Vo	Fa	Fa	Tr	Mat	2
E2	M12	Like	M3	notPQ	notPnotQ	FT	Vo	Fa	Fa	Tr	Mis	4
E2	M12	Like	M3	notPnotQ	PQ	TF	Fa	Fa	Fa	Fa	Mat	2
E2	M12	Like	M2	notPnotQ	notPQ	TF	Fa	Fa	Fa	Fa	Part	4
E2	M12	Like	M3	notPnotQ	notPQ	FT	Vo	Fa	Fa	Tr	Part	1
E2	M12	Like	M2	PnotQ	PQ	FT	Vo	Fa	Fa	Tr	Mat	2
E2	M12	Like	M3	PnotQ	notPQ	TF	Fa	Fa	Fa	Fa	Part	3
E2	M12	Like	M6	notPnotQ	PQ	FT	Vo	Fa	Fa	Tr	Mat	2
E2	M12	Like	M6	notPnotQ	notPnotQ	FT	Vo	Fa	Fa	Tr	Mis	2
E2	M12	Like	M6	notPQ	PQ	TF	Fa	Fa	Fa	Fa	Mat	3
E2	M12	Like	M6	PnotQ	PnotQ	FT	Vo	Fa	Fa	Tr	Part	1
E2	M12	Like	M3	PnotQ	notPnotQ	TF	Fa	Fa	Fa	Fa	Mis	2
E2	M12	Like	M3	PnotQ	PnotQ	FT	Vo	Fa	Fa	Tr	Part	4
E2	M13	Like	M4	notPQ	PnotQ	FT	Vo	Fa	Fa	Tr	Part	5
E2	M13	Like	M6	PnotQ	PQ	TF	Fa	Fa	Fa	Fa	Mat	5
E2	M13	Like	M4	notPnotQ	notPnotQ	FT	Vo	Fa	Fa	Tr	Mis	5
E2	M13	Like	M3	notPQ	PQ	TF	Fa	Fa	Fa	Fa	Mat	5
E2	M13	Like	M3	notPQ	notPQ	TF	Fa	Fa	Fa	Fa	Part	5
E2	M13	Like	M6	PQ	notPnotQ	FT	Vo	Fa	Fa	Tr	Mis	5
E2	M13	Like	M6	PQ	PQ	FT	Vo	Fa	Fa	Tr	Mat	5
E2	M13	Like	M4	PQ	PQ	TF	Fa	Fa	Fa	Fa	Mat	5
E2	M13	Like	M3	notPnotQ	notPnotQ	TF	Fa	Fa	Fa	Fa	Mis	5
E2	M13	Like	M3	PQ	notPnotQ	FT	Vo	Fa	Fa	Tr	Mis	4
E2	M13	Like	M3	notPQ	PQ	FT	Vo	Fa	Fa	Tr	Mat	5
E2	M13	Like	M3	PQ	notPQ	FT	Vo	Fa	Fa	Tr	Part	2
E2	M13	Like	M4	notPQ	notPnotQ	TF	Fa	Fa	Fa	Fa	Mis	5
E2	M13	Like	M3	notPnotQ	PnotQ	FT	Vo	Fa	Fa	Tr	Part	2
E2	M13	Like	M2	PnotQ	PnotQ	TF	Fa	Fa	Fa	Fa	Part	2
E2	M13	Like	M2	notPnotQ	notPnotQ	TF	Fa	Fa	Fa	Fa	Mis	5
E2	M13	Like	M6	PQ	PnotQ	FT	Vo	Fa	Fa	Tr	Part	4
E2	M13	Like	M4	PnotQ	PnotQ	TF	Fa	Fa	Fa	Fa	Part	3
E2	M13	Like	M6	PQ	notPnotQ	TF	Fa	Fa	Fa	Fa	Mis	5
E2	M13	Like	M4	notPQ	notPQ	TF	Fa	Fa	Fa	Fa	Part	3
E2	M13	Like	M4	PQ	PQ	FT	Vo	Fa	Fa	Tr	Mat	5
E2	M13	Like	M2	notPQ	notPQ	FT	Vo	Fa	Fa	Tr	Part	3
E2	M13	Like	M6	notPQ	PnotQ	TF	Fa	Fa	Fa	Fa	Part	3
E2	M13	Like	M2	notPnotQ	PQ	TF	Fa	Fa	Fa	Fa	Mat	2
E2	M13	Like	M6	notPQ	notPQ	FT	Vo	Fa	Fa	Tr	Part	4
E2	M13	Like	M6	notPnotQ	notPQ	TF	Fa	Fa	Fa	Fa	Part	4
E2	M13	Like	M4	PQ	notPQ	FT	Vo	Fa	Fa	Tr	Part	3
E2	M13	Like	M2	notPnotQ	PQ	FT	Vo	Fa	Fa	Tr	Mat	2
E2	M13	Like	M2	notPnotQ	notPnotQ	FT	Vo	Fa	Fa	Tr	Mis	3
E2	M13	Like	M2	PQ	notPQ	TF	Fa	Fa	Fa	Fa	Part	5
E2	M13	Like	M2	notPQ	PnotQ	FT	Vo	Fa	Fa	Tr	Part	2
E2	M14	Like	M1	PnotQ	notPQ	TF	Fa	Fa	Fa	Fa	Part	3
E2	M14	Like	M5	notPnotQ	notPnotQ	FT	Vo	Fa	Fa	Tr	Mis	4
E2	M14	Like	M10	PQ	notPQ	TF	Fa	Fa	Fa	Fa	Part	2
E2	M14	Like	M6	notPQ	notPnotQ	FT	Vo	Fa	Fa	Tr	Mis	4
E2	M14	Like	M5	PQ	notPnotQ	TF	Fa	Fa	Fa	Fa	Mis	4
E2	M14	Like	M6	PQ	PQ	FT	Vo	Fa	Fa	Tr	Mat	3
E2	M14	Like	M1	PQ	notPnotQ	TF	Fa	Fa	Fa	Fa	Mis	3
E2	M14	Like	M10	notPQ	PnotQ	TF	Fa	Fa	Fa	Fa	Part	3
E2	M14	Like	M10	PnotQ	notPnotQ	TF	Fa	Fa	Fa	Fa	Mis	3
E2	M14	Like	M1	PnotQ	PnotQ	TF	Fa	Fa	Fa	Fa	Part	3
E2	M14	Like	M6	PnotQ	notPQ	TF	Fa	Fa	Fa	Fa	Part	2
E2	M14	Like	M5	PQ	PQ	FT	Vo	Fa	Fa	Tr	Mat	3
E2	M14	Like	M6	notPnotQ	PnotQ	FT	Vo	Fa	Fa	Tr	Part	3
E2	M14	Like	M10	PnotQ	notPQ	FT	Vo	Fa	Fa	Tr	Part	3
E2	M14	Like	M5	notPnotQ	notPQ	TF	Fa	Fa	Fa	Fa	Part	3
E2	M14	Like	M1	notPQ	PnotQ	FT	Vo	Fa	Fa	Tr	Part	2
E2	M14	Like	M6	notPnotQ	PnotQ	TF	Fa	Fa	Fa	Fa	Part	3
E2	M14	Like	M5	notPnotQ	PnotQ	TF	Fa	Fa	Fa	Fa	Part	2
E2	M14	Like	M5	notPQ	notPQ	FT	Vo	Fa	Fa	Tr	Part	3
E2	M14	Like	M5	PQ	PnotQ	FT	Vo	Fa	Fa	Tr	Part	3
E2	M14	Like	M5	notPnotQ	PQ	TF	Fa	Fa	Fa	Fa	Mat	3
E2	M14	Like	M1	notPnotQ	PQ	FT	Vo	Fa	Fa	Tr	Mat	3
E2	M14	Like	M10	PQ	PnotQ	FT	Vo	Fa	Fa	Tr	Part	2
E2	M14	Like	M6	notPQ	notPnotQ	TF	Fa	Fa	Fa	Fa	Mis	3
E2	M14	Like	M1	notPnotQ	notPQ	FT	Vo	Fa	Fa	Tr	Part	2
E2	M14	Like	M10	notPnotQ	PQ	TF	Fa	Fa	Fa	Fa	Mat	3
E2	M14	Like	M1	notPQ	PQ	TF	Fa	Fa	Fa	Fa	Mat	3
E2	M14	Like	M10	notPQ	PQ	FT	Vo	Fa	Fa	Tr	Mat	3
E2	M14	Like	M6	PnotQ	notPQ	FT	Vo	Fa	Fa	Tr	Part	3
E2	M14	Like	M10	notPnotQ	notPnotQ	FT	Vo	Fa	Fa	Tr	Mis	2
E2	M14	Like	M1	notPQ	notPnotQ	FT	Vo	Fa	Fa	Tr	Mis	3
E2	M14	Like	M6	PQ	PQ	TF	Fa	Fa	Fa	Fa	Mat	3
E2	M15	Like	M1	notPQ	PQ	FT	Vo	Fa	Fa	Tr	Mat	3
E2	M15	Like	M11	notPQ	notPnotQ	FT	Vo	Fa	Fa	Tr	Mis	3
E2	M15	Like	M11	notPQ	PQ	TF	Fa	Fa	Fa	Fa	Mat	2
E2	M15	Like	M11	notPQ	notPQ	FT	Vo	Fa	Fa	Tr	Part	2
E2	M15	Like	M9	PQ	notPQ	TF	Fa	Fa	Fa	Fa	Part	2
E2	M15	Like	M9	notPQ	PQ	FT	Vo	Fa	Fa	Tr	Mat	2
E2	M15	Like	M11	PnotQ	PnotQ	TF	Fa	Fa	Fa	Fa	Part	2
[truncated: 405 more rows]
