# Supplementary material for: People Like Logical Truth: Testing the Intuitive Detection of Logical Value in Basic Propositions
Source: PLoS One. 2016 Dec 30;11(12):e0169166. doi: 10.1371/journal.pone.0169166 (PMC5201307; doi:10.1371/journal.pone.0169166)
Supplement: S4 File — (R) [file pone.0169166.s004.R]

###############
## prepare R ##
###############

# load packages necessary for the analysis:
require(BayesFactor)  # does the calculation of the Bayes Factor
require(snowfall)   # required for using multiple cores

nCPU <- 10  # number of cpus available
sfInit( parallel=TRUE, cpus=nCPU, type = "SOCK" )   # initialize snowfall
sfLibrary(BayesFactor)  # load BayesFactor ate each child process (i.e., core)

#################################
## set parameters for analysis ##
#################################
# which method to use for obtaining the marginal likelihood
method <- "laplace"
iterations <- 10000   # irrelevant for laplace ("laplace does not sample")

rscaleFixed <- 0.5    # scaling factor for g-priors for fixed effects
# change this to 0.2 for alternative analysis

whichRandom <- c("ID", "Content","Experiment")
# specify random effects

################################################
## Suppositional interpretation main analysis ##
################################################

### make model formulas:
#### Suppositional Interpretation:


randomEffectsCond_id <- c(
  # id
  "ID", 
  # id; slopes of id for Conditional: 
  "ID + ID:Conditional", 
  # id; slopes of id for Conditional*Matching: 
  "ID + ID:Matching", 
  # id; full slopes for Main effect of Conditional: 
  "ID + ID:Conditional + ID:Matching", 
  # id; full slopes for interaction: 
  "ID + ID:Conditional + ID:Matching + ID:Conditional:Matching")


randomEffectsCond_id_content <- c(
  # id
  "ID + Content", 
  # id; slopes of id for Conditional: 
  "ID + ID:Conditional + Content + Content:Conditional", 
  # id; slopes of id for Conditional*Matching: 
  "ID + ID:Matching + Content + Content:Matching", 
  # id; full slopes for Main effect of Conditional: 
  "ID + ID:Conditional + ID:Matching + Content + Content:Conditional + Content:Matching", 
  # id; full slopes for interaction: 
  "ID + ID:Conditional + ID:Matching + ID:Conditional:Matching + Content + Content:Conditional + Content:Matching + Content:Conditional:Matching")

randomEffectsCond_id_experiment <- c(
  # id
  "ID + Experiment", 
  # id; slopes of id for Conditional: 
  "ID + ID:Conditional + Experiment + Experiment:Conditional", 
  # id; slopes of id for Conditional*Matching: 
  "ID + ID:Matching + Experiment + Experiment:Matching", 
  # id; full slopes for Main effect of Conditional: 
  "ID + ID:Conditional + ID:Matching + Experiment + Experiment:Conditional + Experiment:Matching", 
  # id; full slopes for interaction: 
  "ID + ID:Conditional + ID:Matching + ID:Conditional:Matching + Experiment + Experiment:Conditional + Experiment:Matching + Experiment:Conditional:Matching")

randomEffectsCond_id_content_experiment <- c(
  # id
  "ID + Content + Experiment", 
  # id; slopes of id for Conditional: 
  "ID + ID:Conditional + Content + Content:Conditional + Experiment + Experiment:Conditional", 
  # id; slopes of id for Conditional*Matching: 
  "ID + ID:Matching + Content + Content:Matching + Experiment + Experiment:Matching", 
  # id; full slopes for Main effect of Conditional: 
  "ID + ID:Conditional + ID:Matching + Content + Content:Conditional + Content:Matching + Experiment + Experiment:Conditional + Experiment:Matching", 
  # id; full slopes for interaction: 
  "ID + ID:Conditional + ID:Matching + ID:Conditional:Matching + Content + Content:Conditional + Content:Matching + Content:Conditional:Matching + Experiment + Experiment:Conditional + Experiment:Matching + Experiment:Conditional:Matching")


## Fixed effects, Conditional
fixedEffectsCond <- c(
  "Res ~ ",
  "Res ~ Conditional + ",
  "Res ~ Matching + ",
  "Res ~ Conditional + Matching +",
  "Res ~ Conditional * Matching +")

# create vector containing all model formulas, Conditioanl:
all.models.f.Cond_id <- lapply(as.vector(outer(fixedEffectsCond, randomEffectsCond_id, FUN = paste0)), as.formula)
### calculate all models in one step:
all.models.Cond_id <- sfLapply(all.models.f.Cond_id, lmBF, whichRandom = whichRandom, data = d, method = method, iterations = iterations, rscaleFixed = rscaleFixed)
## make results table, Conditional ##
bf.table.Cond_id <- c(do.call("c", all.models.Cond_id))  # concatenate objects
null_model_Cond <- bf.table.Cond_id[1]
bf.table.Cond_id <- bf.table.Cond_id/null_model_Cond  # use first model as denominator


# create vector containing all model formulas, Conditioanl:
all.models.f.Cond_id_content <- lapply(as.vector(outer(fixedEffectsCond, randomEffectsCond_id_content, FUN = paste0)), as.formula)
### calculate all models in one step:
all.models.Cond_id_content <- sfLapply(all.models.f.Cond_id_content, lmBF, whichRandom = whichRandom, data = d, method = method, iterations = iterations, rscaleFixed = rscaleFixed)
## make results table, Conditional ##
bf.table.Cond_id_content <- c(do.call("c", all.models.Cond_id_content))  # concatenate objects
bf.table.Cond_id_content <- bf.table.Cond_id_content/null_model_Cond  # use first model as denominator

# create vector containing all model formulas, Conditioanl:
all.models.f.Cond_id_experiment <- lapply(as.vector(outer(fixedEffectsCond, randomEffectsCond_id_experiment, FUN = paste0)), as.formula)
### calculate all models in one step:
all.models.Cond_id_experiment <- sfLapply(all.models.f.Cond_id_experiment, lmBF, whichRandom = whichRandom, data = d, method = method, iterations = iterations, rscaleFixed = rscaleFixed)
## make results table, Conditional ##
bf.table.Cond_id_experiment <- c(do.call("c", all.models.Cond_id_experiment))  # concatenate objects
bf.table.Cond_id_experiment <- bf.table.Cond_id_experiment/null_model_Cond  # use first model as denominator


# create vector containing all model formulas, Conditioanl:
all.models.f.Cond_id_content_experiment <- lapply(as.vector(outer(fixedEffectsCond, randomEffectsCond_id_content_experiment, FUN = paste0)), as.formula)
### calculate all models in one step:
all.models.Cond_id_content_experiment <- sfLapply(all.models.f.Cond_id_content_experiment, lmBF, whichRandom = whichRandom, data = d, method = method, iterations = iterations, rscaleFixed = rscaleFixed)
## make results table, Conditional ##
bf.table.Cond_id_content_experiment <- c(do.call("c", all.models.Cond_id_content_experiment))  # concatenate objects
bf.table.Cond_id_content_experiment <- bf.table.Cond_id_content_experiment/null_model_Cond  # use first model as denominator


# names of models, Conditional
effects.Cond <- c("none","Conditional","Matching", "Conditional+Matching", "Conditional*Matching")
R.effects.Cond <- c("Interecept only","Conditional","Matching", "Conditional+Matching", "Conditional*Matching")
#col1.Cond <- rep(effects.Cond, 5)[-1]

# make data.frame, Conditional
t.out.Cond <- data.frame("Fixed Effects" = rep(effects.Cond, length(randomEffectsCond_id)), 
                         "Random Slopes" = rep(R.effects.Cond, each = length(randomEffectsCond_id)),
                         #"BF" = as.data.frame(bf.table.Cond)$bf, 
                         "log(BF)_id" = log(as.data.frame(bf.table.Cond_id)$bf),
                         "log(BF)_id_content" = log(as.data.frame(bf.table.Cond_id_content)$bf), 
                         "log(BF)_id_experiment" = log(as.data.frame(bf.table.Cond_id_experiment)$bf), 
                         "log(BF)_id_content_experiment" = log(as.data.frame(bf.table.Cond_id_content_experiment)$bf), 
                         check.names = FALSE)
t.out.Cond$best <- c("id", "id_content", "id_experiment", "id_content_experiment")[apply(t.out.Cond[,-(1:2)], 1, which.max)]
t.out.Cond

##################
## make figure ##
##################
# make figure: Suppositional:Best fitted model
## obtain samples from the posterior distribution of full model
FullModelCond <- posterior(all.models.Cond_id_content_experiment[[25]], iterations = 1000)

## names of parameters in the model
varsCond <- varnames(mcmc(FullModelCond))
vsCond <- varnames(mcmc(FullModelCond))

## fixed effects figure, Suppositional
### 50% Credible intervals and means, conditional:
hpdsCond <- HPDinterval(mcmc(FullModelCond)[,vsCond[1:4]],prob=0.50)
fixed.meansCond <- apply(mcmc(FullModelCond)[,vsCond[1:4]], 2, mean)

### figure_setting, Suppositional
xlim.dens  <- c(-1.3, 1.3)
ylim.dens <- c(0, 3)
pos.mean <- 0.0
pch.mean  <- 5
show.obs <- TRUE
col.zero <- "darkgrey"

### drawing density plot, Suppositional
densplot(mcmc(FullModelCond)[,vsCond[2]], lwd = 3, lty="dashed", col = 2,xlim = xlim.dens, ylim = ylim.dens, xlab = "", show.obs = show.obs)
par(new=T)
densplot(mcmc(FullModelCond)[,vsCond[3]], lwd = 3, lty="solid",col = 4, xlim = xlim.dens, ylim = ylim.dens, xlab = "", show.obs = show.obs)
par(new=T)
densplot(mcmc(FullModelCond)[,vsCond[4]], lwd = 3, lty="dotdash",col = 3, xlim = xlim.dens, ylim = ylim.dens, xlab = "", show.obs = show.obs)

### drawing 50% Credible intervals, Suppositional
abline(v = hpdsCond[vsCond[2], 1],lwd = 1.5,lty="dotted", col = 2)
abline(v = hpdsCond[vsCond[2], 2],lwd = 1.5,lty="dotted",col = 2)
abline(v = hpdsCond[vsCond[3], 1],lwd = 1.5,lty="dotted",col = 4)
abline(v = hpdsCond[vsCond[3], 2],lwd = 1.5,lty="dotted",col = 4)
abline(v = hpdsCond[vsCond[4], 1],lwd = 1.5,lty="dotted",col = 3)
abline(v = hpdsCond[vsCond[4], 2],lwd = 1.5,lty="dotted",col = 3)

### pointing mean of fixed effects, Suppositional
points(fixed.meansCond[vsCond[2]], pos.mean,pch = 4, col=2)
points(fixed.meansCond[vsCond[3]], pos.mean,pch = 1,col=4)
points(fixed.meansCond[vsCond[4]], pos.mean,pch = 2,col=3)

### writing captions, Suppositional
legend("topleft",legend=c("Solid Line:True","Dashed Line:False","Dot-Dashed Line:Void"),pch=c(1,4,2),cex=1)


################################################
## Conjunctive interpretation main analysis ##
################################################
### make model formulas:
#### Conjunctive Interpretation:


randomEffectsConjunctive_id <- c(
# id
"ID", 
# id; slopes of id for Conjunctive: 
"ID + ID:Conjunctive", 
# id; slopes of id for Conjunctive*Matching: 
"ID + ID:Matching", 
# id; full slopes for Main effect of Conjunctive: 
"ID + ID:Conjunctive + ID:Matching", 
# id; full slopes for interaction: 
"ID + ID:Conjunctive + ID:Matching + ID:Conjunctive:Matching")


randomEffectsConjunctive_id_content <- c(
  # id
  "ID + Content", 
  # id; slopes of id for Conjunctive: 
  "ID + ID:Conjunctive + Content + Content:Conjunctive", 
  # id; slopes of id for Conjunctive*Matching: 
  "ID + ID:Matching + Content + Content:Matching", 
  # id; full slopes for Main effect of Conjunctive: 
  "ID + ID:Conjunctive + ID:Matching + Content + Content:Conjunctive + Content:Matching", 
  # id; full slopes for interaction: 
  "ID + ID:Conjunctive + ID:Matching + ID:Conjunctive:Matching + Content + Content:Conjunctive + Content:Matching + Content:Conjunctive:Matching")

randomEffectsConjunctive_id_experiment <- c(
  # id
  "ID + Experiment", 
  # id; slopes of id for Conjunctive: 
  "ID + ID:Conjunctive + Experiment + Experiment:Conjunctive", 
  # id; slopes of id for Conjunctive*Matching: 
  "ID + ID:Matching + Experiment + Experiment:Matching", 
  # id; full slopes for Main effect of Conjunctive: 
  "ID + ID:Conjunctive + ID:Matching + Experiment + Experiment:Conjunctive + Experiment:Matching", 
  # id; full slopes for interaction: 
  "ID + ID:Conjunctive + ID:Matching + ID:Conjunctive:Matching + Experiment + Experiment:Conjunctive + Experiment:Matching + Experiment:Conjunctive:Matching")

randomEffectsConjunctive_id_content_experiment <- c(
  # id
  "ID + Content + Experiment", 
  # id; slopes of id for Conjunctive: 
  "ID + ID:Conjunctive + Content + Content:Conjunctive + Experiment + Experiment:Conjunctive", 
  # id; slopes of id for Conjunctive*Matching: 
  "ID + ID:Matching + Content + Content:Matching + Experiment + Experiment:Matching", 
  # id; full slopes for Main effect of Conjunctive: 
  "ID + ID:Conjunctive + ID:Matching + Content + Content:Conjunctive + Content:Matching + Experiment + Experiment:Conjunctive + Experiment:Matching", 
  # id; full slopes for interaction: 
  "ID + ID:Conjunctive + ID:Matching + ID:Conjunctive:Matching + Content + Content:Conjunctive + Content:Matching + Content:Conjunctive:Matching + Experiment + Experiment:Conjunctive + Experiment:Matching + Experiment:Conjunctive:Matching")


## Fixed effects, Conjunctive
fixedEffectsConjunctive <- c(
  "Res ~ ",
  "Res ~ Conjunctive + ",
  "Res ~ Matching + ",
  "Res ~ Conjunctive + Matching +",
  "Res ~ Conjunctive * Matching +")

# create vector containing all model formulas, Conjunctive:
all.models.f.Conjunctive_id <- lapply(as.vector(outer(fixedEffectsConjunctive, randomEffectsConjunctive_id, FUN = paste0)), as.formula)
### calculate all models in one step:
all.models.Conjunctive_id <- sfLapply(all.models.f.Conjunctive_id, lmBF, whichRandom = whichRandom, data = d, method = method, iterations = iterations, rscaleFixed = rscaleFixed)
## make results table, Conjunctive ##
bf.table.Conjunctive_id <- c(do.call("c", all.models.Conjunctive_id))  # concatenate objects
null_model_Conjunctive <- bf.table.Conjunctive_id[1]
bf.table.Conjunctive_id <- bf.table.Conjunctive_id/null_model_Conjunctive  # use first model as denominator


# create vector containing all model formulas, Conjunctive:
all.models.f.Conjunctive_id_content <- lapply(as.vector(outer(fixedEffectsConjunctive, randomEffectsConjunctive_id_content, FUN = paste0)), as.formula)
### calculate all models in one step:
all.models.Conjunctive_id_content <- sfLapply(all.models.f.Conjunctive_id_content, lmBF, whichRandom = whichRandom, data = d, method = method, iterations = iterations, rscaleFixed = rscaleFixed)
## make results table, Conjunctive ##
bf.table.Conjunctive_id_content <- c(do.call("c", all.models.Conjunctive_id_content))  # concatenate objects
bf.table.Conjunctive_id_content <- bf.table.Conjunctive_id_content/null_model_Conjunctive  # use first model as denominator

# create vector containing all model formulas, Conjunctive:
all.models.f.Conjunctive_id_experiment <- lapply(as.vector(outer(fixedEffectsConjunctive, randomEffectsConjunctive_id_experiment, FUN = paste0)), as.formula)
### calculate all models in one step:
all.models.Conjunctive_id_experiment <- sfLapply(all.models.f.Conjunctive_id_experiment, lmBF, whichRandom = whichRandom, data = d, method = method, iterations = iterations, rscaleFixed = rscaleFixed)
## make results table, Conjunctive ##
bf.table.Conjunctive_id_experiment <- c(do.call("c", all.models.Conjunctive_id_experiment))  # concatenate objects
bf.table.Conjunctive_id_experiment <- bf.table.Conjunctive_id_experiment/null_model_Conjunctive  # use first model as denominator


# create vector containing all model formulas, Conjunctive:
all.models.f.Conjunctive_id_content_experiment <- lapply(as.vector(outer(fixedEffectsConjunctive, randomEffectsConjunctive_id_content_experiment, FUN = paste0)), as.formula)
### calculate all models in one step:
all.models.Conjunctive_id_content_experiment <- sfLapply(all.models.f.Conjunctive_id_content_experiment, lmBF, whichRandom = whichRandom, data = d, method = method, iterations = iterations, rscaleFixed = rscaleFixed)
## make results table, Conjunctive ##
bf.table.Conjunctive_id_content_experiment <- c(do.call("c", all.models.Conjunctive_id_content_experiment))  # concatenate objects
bf.table.Conjunctive_id_content_experiment <- bf.table.Conjunctive_id_content_experiment/null_model_Conjunctive  # use first model as denominator


# names of models, Conjunctive
effects.Conjunctive <- c("none","Conjunctive","Matching", "Conjunctive+Matching", "Conjunctive*Matching")
R.effects.Conjunctive <- c("Interecept only","Conjunctive","Matching", "Conjunctive+Matching", "Conjunctive*Matching")
#col1.Conjunctive <- rep(effects.Conjunctive, 5)[-1]

# make data.frame, Conjunctive
t.out.Conjunctive <- data.frame("Fixed Effects" = rep(effects.Conjunctive, length(randomEffectsConjunctive_id)), 
                         "Random Slopes" = rep(R.effects.Conjunctive, each = length(randomEffectsConjunctive_id)),
                         #"BF" = as.data.frame(bf.table.Conjunctive)$bf, 
                         "log(BF)_id" = log(as.data.frame(bf.table.Conjunctive_id)$bf),
                         "log(BF)_id_content" = log(as.data.frame(bf.table.Conjunctive_id_content)$bf), 
                         "log(BF)_id_experiment" = log(as.data.frame(bf.table.Conjunctive_id_experiment)$bf), 
                         "log(BF)_id_content_experiment" = log(as.data.frame(bf.table.Conjunctive_id_content_experiment)$bf), 
                         check.names = FALSE)
t.out.Conjunctive$best <- c("id", "id_content", "id_experiment", "id_content_experiment")[apply(t.out.Conjunctive[,-(1:2)], 1, which.max)]
t.out.Conjunctive


############################################################
## Material Implication(MI) interpretation main analysis ##
############################################################
### make model formulas:
#### MI Interpretation:


randomEffectsMI_id <- c(
# id
"ID", 
# id; slopes of id for MI: 
"ID + ID:MI", 
# id; slopes of id for MI*Matching: 
"ID + ID:Matching", 
# id; full slopes for Main effect of MI: 
"ID + ID:MI + ID:Matching", 
# id; full slopes for interaction: 
"ID + ID:MI + ID:Matching + ID:MI:Matching")


randomEffectsMI_id_content <- c(
  # id
  "ID + Content", 
  # id; slopes of id for MI: 
  "ID + ID:MI + Content + Content:MI", 
  # id; slopes of id for MI*Matching: 
  "ID + ID:Matching + Content + Content:Matching", 
  # id; full slopes for Main effect of MI: 
  "ID + ID:MI + ID:Matching + Content + Content:MI + Content:Matching", 
  # id; full slopes for interaction: 
  "ID + ID:MI + ID:Matching + ID:MI:Matching + Content + Content:MI + Content:Matching + Content:MI:Matching")

randomEffectsMI_id_experiment <- c(
  # id
  "ID + Experiment", 
  # id; slopes of id for MI: 
  "ID + ID:MI + Experiment + Experiment:MI", 
  # id; slopes of id for MI*Matching: 
  "ID + ID:Matching + Experiment + Experiment:Matching", 
  # id; full slopes for Main effect of MI: 
  "ID + ID:MI + ID:Matching + Experiment + Experiment:MI + Experiment:Matching", 
  # id; full slopes for interaction: 
  "ID + ID:MI + ID:Matching + ID:MI:Matching + Experiment + Experiment:MI + Experiment:Matching + Experiment:MI:Matching")

randomEffectsMI_id_content_experiment <- c(
  # id
  "ID + Content + Experiment", 
  # id; slopes of id for MI: 
  "ID + ID:MI + Content + Content:MI + Experiment + Experiment:MI", 
  # id; slopes of id for MI*Matching: 
  "ID + ID:Matching + Content + Content:Matching + Experiment + Experiment:Matching", 
  # id; full slopes for Main effect of MI: 
  "ID + ID:MI + ID:Matching + Content + Content:MI + Content:Matching + Experiment + Experiment:MI + Experiment:Matching", 
  # id; full slopes for interaction: 
  "ID + ID:MI + ID:Matching + ID:MI:Matching + Content + Content:MI + Content:Matching + Content:MI:Matching + Experiment + Experiment:MI + Experiment:Matching + Experiment:MI:Matching")


## Fixed effects, MI
fixedEffectsMI <- c(
  "Res ~ ",
  "Res ~ MI + ",
  "Res ~ Matching + ",
  "Res ~ MI + Matching +",
  "Res ~ MI * Matching +")

# create vector containing all model formulas, MI:
all.models.f.MI_id <- lapply(as.vector(outer(fixedEffectsMI, randomEffectsMI_id, FUN = paste0)), as.formula)
### calculate all models in one step:
all.models.MI_id <- sfLapply(all.models.f.MI_id, lmBF, whichRandom = whichRandom, data = d, method = method, iterations = iterations, rscaleFixed = rscaleFixed)
## make results table, MI ##
bf.table.MI_id <- c(do.call("c", all.models.MI_id))  # concatenate objects
null_model_MI <- bf.table.MI_id[1]
bf.table.MI_id <- bf.table.MI_id/null_model_MI  # use first model as denominator


# create vector containing all model formulas, MI:
all.models.f.MI_id_content <- lapply(as.vector(outer(fixedEffectsMI, randomEffectsMI_id_content, FUN = paste0)), as.formula)
### calculate all models in one step:
all.models.MI_id_content <- sfLapply(all.models.f.MI_id_content, lmBF, whichRandom = whichRandom, data = d, method = method, iterations = iterations, rscaleFixed = rscaleFixed)
## make results table, MI ##
bf.table.MI_id_content <- c(do.call("c", all.models.MI_id_content))  # concatenate objects
bf.table.MI_id_content <- bf.table.MI_id_content/null_model_MI  # use first model as denominator

# create vector containing all model formulas, MI:
all.models.f.MI_id_experiment <- lapply(as.vector(outer(fixedEffectsMI, randomEffectsMI_id_experiment, FUN = paste0)), as.formula)
### calculate all models in one step:
all.models.MI_id_experiment <- sfLapply(all.models.f.MI_id_experiment, lmBF, whichRandom = whichRandom, data = d, method = method, iterations = iterations, rscaleFixed = rscaleFixed)
## make results table, MI ##
bf.table.MI_id_experiment <- c(do.call("c", all.models.MI_id_experiment))  # concatenate objects
bf.table.MI_id_experiment <- bf.table.MI_id_experiment/null_model_MI  # use first model as denominator


# create vector containing all model formulas, MI:
all.models.f.MI_id_content_experiment <- lapply(as.vector(outer(fixedEffectsMI, randomEffectsMI_id_content_experiment, FUN = paste0)), as.formula)
### calculate all models in one step:
all.models.MI_id_content_experiment <- sfLapply(all.models.f.MI_id_content_experiment, lmBF, whichRandom = whichRandom, data = d, method = method, iterations = iterations, rscaleFixed = rscaleFixed)
## make results table, MI ##
bf.table.MI_id_content_experiment <- c(do.call("c", all.models.MI_id_content_experiment))  # concatenate objects
bf.table.MI_id_content_experiment <- bf.table.MI_id_content_experiment/null_model_MI  # use first model as denominator


# names of models, MI
effects.MI <- c("none","MI","Matching", "MI+Matching", "MI*Matching")
R.effects.MI <- c("Interecept only","MI","Matching", "MI+Matching", "MI*Matching")
#col1.MI <- rep(effects.MI, 5)[-1]

# make data.frame, MI
t.out.MI <- data.frame("Fixed Effects" = rep(effects.MI, length(randomEffectsMI_id)), 
                         "Random Slopes" = rep(R.effects.MI, each = length(randomEffectsMI_id)),
                         #"BF" = as.data.frame(bf.table.MI)$bf, 
                         "log(BF)_id" = log(as.data.frame(bf.table.MI_id)$bf),
                         "log(BF)_id_content" = log(as.data.frame(bf.table.MI_id_content)$bf), 
                         "log(BF)_id_experiment" = log(as.data.frame(bf.table.MI_id_experiment)$bf), 
                         "log(BF)_id_content_experiment" = log(as.data.frame(bf.table.MI_id_content_experiment)$bf), 
                         check.names = FALSE)
t.out.MI$best <- c("id", "id_content", "id_experiment", "id_content_experiment")[apply(t.out.MI[,-(1:2)], 1, which.max)]
t.out.MI
